# Supplementary material for: Multi-Omics Characterization of Inflammatory Bowel Disease-Induced Hyperplasia/Dysplasia in the Rag2−/−/Il10−/− Mouse Model
Source: Int J Mol Sci. 2020 Dec 31;22(1):364. doi: 10.3390/ijms22010364 (PMC7795000; doi:10.3390/ijms22010364)
Supplement: Supplementary file 1 [file ijms-22-00364-s001.zip]

Archive with 2 entries (2 files):
- ijms-1054369-supplementary file.docx
- Supplementary Table S3.xlsx
