# Supplementary material for: Multi-Omics Characterization of Inflammatory Bowel Disease-Induced Hyperplasia/Dysplasia in the Rag2−/−/Il10−/− Mouse Model
Source: Int J Mol Sci. 2020 Dec 31;22(1):364. doi: 10.3390/ijms22010364 (PMC7795000; doi:10.3390/ijms22010364)
Supplement: Supplementary file 1 [file ijms-22-00364-s001.zip › Supplementary Table S3.xlsx]

## Sheet: DEGs by RNA-seq
ENSEMBL	Gene Name	logFC	logCPM	F	PValue	FDR
ENSMUSG00000093303	Gm23800	-6.63112	8.88173	467.69	4.17689e-103	4.03404e-99
ENSMUSG00000074195	Clca4b	5.59502	6.82852	213.698	2.88587e-48	1.39359e-44
ENSMUSG00000027224	Duoxa1	3.31347	8.31291	198.625	5.38818e-45	1.73463e-41
ENSMUSG00000092283	Gm20412	3.00105	9.12387	195.645	2.39043e-44	5.77168e-41
ENSMUSG00000027651	Rprd1b	2.92632	9.05347	186.112	2.81292e-42	5.43345e-39
ENSMUSG00000104535	Gm42686	-2.76038	9.69116	179.965	6.09187e-41	9.80588e-38
ENSMUSG00000030017	Reg3g	2.56902	10.8486	173.339	1.67906e-39	2.31662e-36
ENSMUSG00000021109	Hif1a	3.58167	7.35116	169.414	1.19848e-38	1.44687e-35
ENSMUSG00000087700	Gm15283	2.42995	9.38731	141.631	1.33566e-32	1.43331e-29
ENSMUSG00000018381	Abi3	-3.53718	6.80878	127.295	1.78094e-29	1.72003e-26
ENSMUSG00000075014	Gm10800	3.66713	6.51279	122.638	1.84752e-28	1.62212e-25
ENSMUSG00000027875	Hmgcs2	-3.70566	6.56341	120.257	6.11036e-28	4.91782e-25
ENSMUSG00000038055	Dexi	2.3583	7.61798	97.8466	4.81541e-23	3.57748e-20
ENSMUSG00000078793	Gm5155	7.97853	5.08539	91.556	1.14651e-21	7.9093e-19
ENSMUSG00000100113	Gm28592	2.69002	6.66495	84.7433	3.56247e-20	2.29376e-17
ENSMUSG00000018171	Vmp1	3.10864	6.17046	82.2718	1.24034e-19	7.48702e-17
ENSMUSG00000037820	Tgm2	3.1175	6.10299	80.0671	3.77601e-19	2.14522e-16
ENSMUSG00000086618	Gm13256	4.16584	5.3286	71.6223	2.69622e-17	1.44667e-14
ENSMUSG00000090942	F830016B08Rik	5.27227	5.00463	71.2686	3.22463e-17	1.63913e-14
ENSMUSG00000062168	Ppef1	7.47207	4.63664	66.269	4.05079e-16	1.95613e-13
ENSMUSG00000089950	Gm16215	4.24942	5.16497	66.0892	4.43686e-16	2.03237e-13
ENSMUSG00000095280	Gm21738	2.70362	6.11958	66.0053	4.62955e-16	2.03237e-13
ENSMUSG00000017715	Pgs1	2.98888	5.74694	61.1152	5.51898e-15	2.31749e-12
ENSMUSG00000020826	Nos2	3.64786	5.23362	58.6596	1.91809e-14	7.71872e-12
ENSMUSG00000040329	Il7	2.03142	6.68512	54.0462	1.99703e-13	7.71492e-11
ENSMUSG00000068341	Reg3d	2.14267	6.46701	53.6072	2.4962e-13	9.27243e-11
ENSMUSG00000037033	Clca3b	3.25006	5.30147	53.0773	3.26788e-13	1.16893e-10
ENSMUSG00000024661	Fth1	-1.64085	7.77234	52.916	3.5473e-13	1.22356e-10
ENSMUSG00000080929	Gm12891	7.09797	4.32482	52.2575	4.95806e-13	1.65121e-10
ENSMUSG00000099644	Gm28626	2.24241	6.20671	51.1524	8.69814e-13	2.80022e-10
ENSMUSG00000031256	Cstf2	2.09214	6.3974	50.3165	1.33093e-12	4.01692e-10
ENSMUSG00000098871	Mir6381	1.79477	7.06641	50.3606	1.30136e-12	4.01692e-10
ENSMUSG00000090293	Gm17034	2.4011	5.93881	49.484	2.03319e-12	5.95048e-10
ENSMUSG00000028088	Fmo5	-3.49002	5.15527	49.0457	2.54151e-12	7.21938e-10
ENSMUSG00000023247	Guca2a	-2.3732	5.98659	47.6343	5.21518e-12	1.43909e-09
ENSMUSG00000050064	Zfp697	-2.30008	6.06048	47.4591	5.70229e-12	1.5298e-09
ENSMUSG00000040584	Abcb1a	-3.73996	4.96431	46.7012	8.39029e-12	2.19009e-09
ENSMUSG00000030929	Eri2	-1.47632	7.91942	45.0913	1.90656e-11	4.84566e-09
ENSMUSG00000116840	AC110166.2	-1.3405	8.91238	44.6337	2.40782e-11	5.96275e-09
ENSMUSG00000040364	Sec1	2.05708	6.20709	44.0858	3.1845e-11	7.68897e-09
ENSMUSG00000079505	Gm11131	1.46276	7.74934	43.2335	4.91989e-11	1.15893e-08
ENSMUSG00000097971	Gm26917	1.24741	9.61718	42.0661	8.93027e-11	2.05354e-08
ENSMUSG00000026880	Stom	2.92222	5.16721	41.9135	9.65448e-11	2.16844e-08
ENSMUSG00000079333	Gm11096	-2.58427	5.54197	41.7751	1.03618e-10	2.27441e-08
ENSMUSG00000074354	Arhgap20os	-2.46767	5.60087	40.312	2.1887e-10	4.69744e-08
ENSMUSG00000072109	A530040E14Rik	6.69434	4.00134	39.6058	3.14087e-10	6.59446e-08
ENSMUSG00000092609	Gm20481	-3.24539	4.9406	38.9016	4.50315e-10	9.25349e-08
ENSMUSG00000028619	Tceanc2	-1.39468	7.73747	38.8559	4.60974e-10	9.27517e-08
ENSMUSG00000093803	Ppp2r3d	2.32101	5.58673	38.1188	6.72253e-10	1.32503e-07
ENSMUSG00000109881	Gm45507	1.70897	6.54933	37.6753	8.43656e-10	1.59765e-07
ENSMUSG00000111521	Gm48529	-1.13616	11.1858	37.7036	8.31521e-10	1.59765e-07
ENSMUSG00000035638	Muc20	1.58549	6.82559	37.2541	1.04681e-09	1.94424e-07
ENSMUSG00000110702	Gm45767	-1.459	7.31962	37.1971	1.07784e-09	1.96411e-07
ENSMUSG00000028039	Efna3	-3.47235	4.74896	37.0838	1.14227e-09	2.04297e-07
ENSMUSG00000047511	Olfr1396	3.19548	4.71964	35.3181	2.8242e-09	4.9593e-07
ENSMUSG00000018830	Myh11	-1.53197	6.92683	35.2428	2.93529e-09	5.06232e-07
ENSMUSG00000114182	Gm47019	2.97611	4.83469	35.0096	3.3084e-09	5.6057e-07
ENSMUSG00000078700	D030028A08Rik	-1.36225	7.47755	34.4611	4.38404e-09	7.30019e-07
ENSMUSG00000027165	B230118H07Rik	2.10154	5.70619	34.3407	4.66349e-09	7.6339e-07
ENSMUSG00000084890	A830036E02Rik	1.57595	6.66098	34.1708	5.08852e-09	8.19082e-07
ENSMUSG00000032221	Mns1	-1.39976	7.28279	34.0931	5.29576e-09	8.38466e-07
ENSMUSG00000064369	mt-Te	-1.15893	8.95595	33.9757	5.62487e-09	8.7621e-07
ENSMUSG00000037921	Ddx60	-2.20876	5.58283	33.6241	6.73795e-09	1.03294e-06
ENSMUSG00000051355	Commd1	-1.87031	6.06323	33.5383	7.04143e-09	1.0626e-06
ENSMUSG00000034066	Farp2	1.25925	7.87347	33.4903	7.21721e-09	1.07237e-06
ENSMUSG00000048572	Tmem252	-1.21589	8.24205	33.313	7.90554e-09	1.15684e-06
ENSMUSG00000097194	9330175E14Rik	4.25051	4.16809	32.7894	1.03464e-08	1.49143e-06
ENSMUSG00000047139	Cd24a	-3.7875	4.43124	32.4146	1.2545e-08	1.78176e-06
ENSMUSG00000028657	Ppt1	1.46698	6.83028	32.2672	1.35325e-08	1.86709e-06
ENSMUSG00000111379	Gm48346	3.39564	4.48234	32.2795	1.34473e-08	1.86709e-06
ENSMUSG00000051295	9630028B13Rik	-3.51429	4.51521	31.707	1.80522e-08	2.45561e-06
ENSMUSG00000034634	Ly6d	4.82754	3.99069	31.6787	1.83163e-08	2.45693e-06
ENSMUSG00000025515	Muc2	-1.04457	10.7097	31.6507	1.85822e-08	2.45845e-06
ENSMUSG00000005823	Gpr108	2.96142	4.68163	31.2165	2.32343e-08	3.03239e-06
ENSMUSG00000022686	B3gnt5	4.80034	3.97087	30.935	2.68575e-08	3.45853e-06
ENSMUSG00000099021	Rn7s1	1.07897	9.28429	30.857	2.79587e-08	3.55296e-06
ENSMUSG00000031072	Oraov1	1.1272	8.2891	29.304	6.22361e-08	7.80619e-06
ENSMUSG00000093656	Gm20628	1.02358	9.90134	29.2654	6.34873e-08	7.86103e-06
ENSMUSG00000068452	Duox2	2.56701	4.86368	28.9361	7.52389e-08	9.19819e-06
ENSMUSG00000019970	Sgk1	-3.64855	4.32331	28.7729	8.18498e-08	9.88132e-06
ENSMUSG00000038393	Txnip	-1.80504	5.85187	28.1824	1.11015e-07	1.32368e-05
ENSMUSG00000086399	Gm16144	1.89516	5.62096	27.5482	1.54036e-07	1.81425e-05
ENSMUSG00000040688	Tbl3	1.04757	8.38508	25.9273	3.56174e-07	4.14449e-05
ENSMUSG00000021209	Ppp4r4	2.59197	4.68018	25.6758	4.05709e-07	4.66469e-05
ENSMUSG00000005043	Sgsh	1.62596	5.94552	25.2431	5.0764e-07	5.76799e-05
ENSMUSG00000084384	Gm12251	1.21221	7.12882	25.127	5.39116e-07	6.0544e-05
ENSMUSG00000086289	Gm16933	1.03113	8.3748	25.1039	5.45621e-07	6.05702e-05
ENSMUSG00000097860	Gm26857	1.26899	6.81776	24.4179	7.78704e-07	8.54628e-05
ENSMUSG00000041696	Rasl12	0.995811	8.53388	24.0379	9.48421e-07	0.00010292
ENSMUSG00000026277	Stk25	-1.46647	6.23863	24.0147	9.59899e-07	0.000103008
ENSMUSG00000038060	Dlec1	-3.43816	4.17183	23.8753	1.03192e-06	0.000109519
ENSMUSG00000092386	Gm20536	-0.968258	8.83232	23.6314	1.17127e-06	0.000122958
ENSMUSG00000027068	Dhrs9	2.10936	4.99925	22.8334	1.77316e-06	0.000184141
ENSMUSG00000000248	Clec2g	3.0182	4.19827	22.5452	2.05992e-06	0.000211646
ENSMUSG00000025498	Irf7	-1.51426	5.99187	22.2621	2.38688e-06	0.000242658
ENSMUSG00000049939	Lrrc4	1.56926	5.8137	22.1607	2.51622e-06	0.000253142
ENSMUSG00000034842	Art3	2.31919	4.70545	21.9579	2.79651e-06	0.000276915
ENSMUSG00000087691	Gm15674	1.44935	6.04971	21.9487	2.80986e-06	0.000276915
ENSMUSG00000005891	Prl4a1	4.38457	3.68546	21.7346	3.14131e-06	0.000304031
ENSMUSG00000054072	Iigp1	3.78828	3.82762	21.7306	3.14797e-06	0.000304031
ENSMUSG00000092550	Gm20496	0.946552	8.50973	21.6976	3.20254e-06	0.000306239
ENSMUSG00000108368	Gm45053	-1.4732	6.0351	21.6356	3.30761e-06	0.000313185
ENSMUSG00000090124	Ugt1a7c	-2.08369	5.01614	21.528	3.49839e-06	0.000328034
ENSMUSG00000097750	Gm4673	-1.05813	7.49122	21.4299	3.68195e-06	0.000339343
ENSMUSG00000105900	Gm43240	2.36794	4.60986	21.4261	3.68928e-06	0.000339343
ENSMUSG00000116665	AC110166.1	-0.935617	8.584	21.3089	3.9217e-06	0.000357319
ENSMUSG00000110350	Gm10252	-0.863844	10.2	21.2871	3.96646e-06	0.00035802
ENSMUSG00000099757	BE692007	1.35508	6.23821	21.1982	4.15475e-06	0.000371543
ENSMUSG00000084965	Gm13857	-3.67977	3.93968	21.1614	4.23519e-06	0.000375261
ENSMUSG00000086835	Gm11775	-1.98963	5.09608	20.9939	4.62177e-06	0.000405791
ENSMUSG00000041974	Spidr	2.06268	4.92342	20.7005	5.38656e-06	0.000464495
ENSMUSG00000106106	CT010467.1	0.928145	19.3433	20.7117	5.35514e-06	0.000464495
ENSMUSG00000030530	Furin	1.84359	5.1995	20.557	5.80553e-06	0.000496193
ENSMUSG00000056429	Tgoln1	-1.33512	6.27169	20.5116	5.94476e-06	0.000503636
ENSMUSG00000054083	Capn12	1.15125	6.83426	20.3766	6.37889e-06	0.000535716
ENSMUSG00000029154	Cwh43	5.84135	3.40255	20.2505	6.81333e-06	0.000567268
ENSMUSG00000097537	2610020C07Rik	0.888096	8.9022	20.2185	6.92821e-06	0.000571903
ENSMUSG00000068606	Gm4841	5.83369	3.40052	20.1624	7.13435e-06	0.000583928
ENSMUSG00000099556	Gm28857	-2.30174	4.67473	20.0338	7.63036e-06	0.000619278
ENSMUSG00000029334	Prkg2	-4.22393	3.73431	19.9722	7.87975e-06	0.000634189
ENSMUSG00000097491	Gm2366	0.938845	8.10506	19.9415	8.00757e-06	0.000639149
ENSMUSG00000029201	Ugdh	-2.81058	4.25998	19.8834	8.25417e-06	0.000653433
ENSMUSG00000057265	Bbof1	-1.69523	5.43479	19.7534	8.83511e-06	0.000693736
ENSMUSG00000037514	Pank2	2.8769	4.10952	19.6094	9.52604e-06	0.000741956
ENSMUSG00000075010	AW112010	1.06363	7.10204	19.4042	1.06058e-05	0.000819449
ENSMUSG00000058756	Thra	-1.5938	5.59541	19.3772	1.07566e-05	0.000824501
ENSMUSG00000074219	Gm10644	-2.09035	4.8423	19.2938	1.12366e-05	0.000854515
ENSMUSG00000097344	Gm26732	1.11466	6.83752	19.2438	1.15349e-05	0.000870342
ENSMUSG00000087206	Gm16175	1.87705	5.02863	19.1441	1.2153e-05	0.000909876
ENSMUSG00000030363	Clec2j	0.997975	7.42874	19.1068	1.23927e-05	0.000920682
ENSMUSG00000024187	Fam234a	-2.77638	4.22792	19.0689	1.26414e-05	0.000920889
ENSMUSG00000099569	Gm18301	1.76625	5.19431	19.0618	1.26882e-05	0.000920889
ENSMUSG00000101609	Kcnq1ot1	-0.816268	10.2028	19.0485	1.27769e-05	0.000920889
ENSMUSG00000104350	Gm38244	1.07041	7.02045	19.0558	1.27281e-05	0.000920889
ENSMUSG00000104523	Gm37335	1.03831	7.19136	19.0238	1.2943e-05	0.000925953
ENSMUSG00000031783	Polr2c	0.891323	8.40631	18.9899	1.31753e-05	0.000935642
ENSMUSG00000104448	Gm37256	-1.1635	6.64032	18.9482	1.34662e-05	0.000949315
ENSMUSG00000021336	Slc17a4	-2.41048	4.49384	18.9076	1.37556e-05	0.000955769
ENSMUSG00000026185	Igfbp5	2.04445	4.78357	18.9152	1.37009e-05	0.000955769
ENSMUSG00000000303	Cdh1	0.894624	8.26375	18.6877	1.54354e-05	0.00106482
ENSMUSG00000091191	Gm17334	0.877281	8.47907	18.6242	1.5958e-05	0.00109306
ENSMUSG00000089636	1700058P15Rik	1.9171	4.92852	18.5873	1.62698e-05	0.00110658
ENSMUSG00000085870	Gm12829	-4.15173	3.67491	18.5373	1.67024e-05	0.00112806
ENSMUSG00000024982	Zdhhc6	0.978675	7.46091	18.5175	1.68769e-05	0.00112857
ENSMUSG00000089961	Gm16567	1.24509	6.28844	18.5099	1.69438e-05	0.00112857
ENSMUSG00000091367	Gm17711	1.09544	6.83158	18.4916	1.7107e-05	0.00113164
ENSMUSG00000040026	Saa3	2.36452	4.41223	18.4	1.79491e-05	0.00117927
ENSMUSG00000038740	Mvb12b	-1.83908	5.06183	18.0438	2.16383e-05	0.00140257
ENSMUSG00000069804	Gm10277	1.19547	6.38154	18.0545	2.15179e-05	0.00140257
ENSMUSG00000037321	Tap1	2.20387	4.54199	17.9223	2.30635e-05	0.00148498
ENSMUSG00000085091	Egfros	1.14768	6.51758	17.8034	2.45497e-05	0.00157021
ENSMUSG00000108210	Gm35808	1.81955	5.00391	17.7826	2.48206e-05	0.00157709
ENSMUSG00000073399	Trim40	2.63977	4.13194	17.7368	2.54243e-05	0.00160489
ENSMUSG00000059775	Rps26-ps1	4.17206	3.53057	17.5301	2.83416e-05	0.00177742
ENSMUSG00000075015	Gm10801	2.95576	3.92843	17.4719	2.92234e-05	0.0018209
ENSMUSG00000028959	Fastk	-0.947313	7.50953	17.4335	2.98183e-05	0.00184606
ENSMUSG00000031935	Med17	-5.69816	3.3836	17.4199	3.00322e-05	0.00184746
ENSMUSG00000071551	Akr1c19	-2.34385	4.43532	17.3866	3.0563e-05	0.00186821
ENSMUSG00000021420	Fars2	-2.68214	4.16294	17.2137	3.3473e-05	0.00203322
ENSMUSG00000057246	BC051142	-2.17553	4.58503	17.1495	3.46236e-05	0.00208997
ENSMUSG00000097440	Gm6277	-1.23057	6.20145	17.0336	3.68014e-05	0.00220762
ENSMUSG00000029580	Actb	0.952031	7.34659	16.9766	3.79224e-05	0.00226083
ENSMUSG00000092444	Gm18733	-5.65225	3.3711	16.9526	3.8404e-05	0.0022755
ENSMUSG00000087281	Gm16015	1.56652	5.35433	16.9389	3.86824e-05	0.00227801
ENSMUSG00000064368	mt-Nd6	-0.77564	15.3233	16.8349	4.08606e-05	0.00239171
ENSMUSG00000040514	Tex47	2.47379	4.18862	16.8214	4.11521e-05	0.00239426
ENSMUSG00000102997	Gm17244	3.16218	3.79391	16.791	4.18161e-05	0.00241832
ENSMUSG00000085696	Hoxaas3	1.28582	5.97054	16.752	4.26842e-05	0.00245383
ENSMUSG00000074826	Gm10767	-0.841873	8.36102	16.7341	4.30873e-05	0.00246235
ENSMUSG00000031577	Tti2	0.866526	7.99524	16.6415	4.52437e-05	0.00257038
ENSMUSG00000026648	Dclre1c	2.03974	4.60349	16.5771	4.68053e-05	0.00264354
ENSMUSG00000043015	Nemp2	1.81914	4.89841	16.4948	4.88788e-05	0.0027446
ENSMUSG00000022797	Tfrc	2.57779	4.08111	16.4548	4.99214e-05	0.00278694
ENSMUSG00000085440	Sorbs2os	-1.30909	5.91999	16.4419	5.02612e-05	0.00278978
ENSMUSG00000000628	Hk2	1.55021	5.32484	16.4168	5.09326e-05	0.00279493
ENSMUSG00000087406	E130215H24Rik	-1.30024	5.94127	16.4191	5.0871e-05	0.00279493
ENSMUSG00000028457	Atp8b5	-1.51636	5.46	16.39	5.16583e-05	0.00281873
ENSMUSG00000106137	Gm42538	-1.79867	4.96769	16.3791	5.1955e-05	0.002819
ENSMUSG00000086358	Gm13270	-5.62582	3.33826	16.3368	5.3126e-05	0.00286643
ENSMUSG00000025359	Pmel	0.840146	8.19181	16.3126	5.3808e-05	0.0028871
ENSMUSG00000020062	Slc5a8	1.01671	6.86035	16.2939	5.4342e-05	0.00289964
ENSMUSG00000057074	Ces1g	-5.619	3.33653	16.2712	5.49961e-05	0.00291842
ENSMUSG00000097294	Gm26888	-1.70211	5.10934	16.2478	5.56792e-05	0.00292255
ENSMUSG00000114154	Gm48597	2.07304	4.5297	16.249	5.56456e-05	0.00292255
ENSMUSG00000035781	R3hdm4	-1.53516	5.37111	15.9579	6.48882e-05	0.0033693
ENSMUSG00000097412	1810014B01Rik	0.732	11.4983	15.9655	6.4626e-05	0.0033693
ENSMUSG00000087002	Gm16277	-2.35558	4.30427	15.9388	6.55435e-05	0.00337672
ENSMUSG00000105255	Gm42413	-1.13036	6.38474	15.9334	6.57302e-05	0.00337672
ENSMUSG00000029309	Sparcl1	-2.17811	4.46681	15.8452	6.8866e-05	0.00351909
ENSMUSG00000102615	Gm37844	-2.34862	4.30327	15.8329	6.9316e-05	0.00352344
ENSMUSG00000063522	2010109I03Rik	2.31254	4.2468	15.7198	7.35838e-05	0.0037208
ENSMUSG00000090054	Gm15629	1.76826	4.8731	15.7002	7.43492e-05	0.00373992
ENSMUSG00000112734	Gm47644	-1.2943	5.89231	15.6769	7.52716e-05	0.0037667
ENSMUSG00000040264	Gbp2b	2.03589	4.51689	15.551	8.04497e-05	0.00396967
ENSMUSG00000071862	Lrrtm2	0.841414	7.93673	15.5583	8.01429e-05	0.00396967
ENSMUSG00000104415	Gm37069	2.1496	4.39225	15.5484	8.05607e-05	0.00396967
ENSMUSG00000108353	Gm45205	0.767263	9.03484	15.4222	8.61233e-05	0.00422223
ENSMUSG00000054808	Actn4	1.14944	6.21569	15.4033	8.6987e-05	0.00424303
ENSMUSG00000030088	Aldh1l1	4.03035	3.45242	15.3513	8.94135e-05	0.00433948
ENSMUSG00000040407	Akap9	1.07107	6.4703	15.3418	8.9864e-05	0.00433953
ENSMUSG00000031604	Msmo1	2.50921	4.05077	15.331	9.0378e-05	0.00434264
ENSMUSG00000074782	4833422C13Rik	-1.79016	4.88154	15.3164	9.10812e-05	0.00435476
ENSMUSG00000026011	Ctla4	5.53731	3.21057	15.2373	9.49745e-05	0.00451854
ENSMUSG00000025466	Fuom	-1.37545	5.63098	15.2123	9.62369e-05	0.00454715
ENSMUSG00000045968	Teddm2	-1.46975	5.42442	15.2068	9.65174e-05	0.00454715
ENSMUSG00000024664	Fads3	-1.35862	5.65942	15.1439	9.97853e-05	0.00467829
ENSMUSG00000107495	Gm44215	1.73713	4.866	15.1226	0.00010092	0.00470863
ENSMUSG00000027350	Chgb	-2.98217	3.84413	15.0491	0.000104923	0.00487187
ENSMUSG00000064352	mt-Ts1	-0.744673	9.38909	14.9901	0.000108255	0.00500251
ENSMUSG00000085958	A930019D19Rik	1.34808	5.60249	14.8493	0.000116639	0.00536429
ENSMUSG00000103270	Gm37915	-0.935156	7.08278	14.7958	0.000119996	0.00549251
ENSMUSG00000110815	Gm47345	-1.4381	5.43373	14.7784	0.000121107	0.00551722
ENSMUSG00000085606	Gm15792	3.40803	3.57602	14.7382	0.000123715	0.00560959
ENSMUSG00000040229	Gpr34	1.78723	4.74656	14.7161	0.000125173	0.00564917
ENSMUSG00000048065	Cyb5r2	-2.96516	3.82586	14.676	0.000127866	0.00574384
ENSMUSG00000035186	Ubd	2.60773	3.92584	14.5762	0.000134815	0.00602799
ENSMUSG00000101156	Gm29114	1.17789	6.00692	14.5409	0.000137364	0.00611363
ENSMUSG00000029273	Sult1d1	-2.10092	4.413	14.4454	0.000144503	0.00640189
ENSMUSG00000109209	Gm45104	-5.46039	3.26936	14.4298	0.000145701	0.00642549
ENSMUSG00000024472	Dcp2	2.03008	4.40223	14.3796	0.000149637	0.00656904
ENSMUSG00000027714	Exosc9	1.17816	5.97788	14.3365	0.000153101	0.00669073
ENSMUSG00000109194	Gm44570	-0.859313	7.47404	14.2672	0.000158839	0.00691023
ENSMUSG00000034579	Pla2g3	-1.16236	6.04908	14.2055	0.000164133	0.00710851
ENSMUSG00000028527	Ak4	2.77224	3.78873	14.1203	0.000171737	0.0073391
ENSMUSG00000087266	Gm15991	-0.98255	6.70305	14.1241	0.000171393	0.0073391
ENSMUSG00000110148	5830408C22Rik	1.172	5.98517	14.1308	0.000170782	0.0073391
ENSMUSG00000087552	Gm15819	-0.999846	6.62104	14.0751	0.000175911	0.00748434
ENSMUSG00000038930	Rccd1	1.19418	5.89238	14.0329	0.000179896	0.00762034
ENSMUSG00000026782	Abi2	0.874213	7.26803	13.9949	0.000183575	0.00774223
ENSMUSG00000109727	Gm45464	-1.04943	6.4137	13.9807	0.000184964	0.00776689
ENSMUSG00000085327	Gm16104	-2.14786	4.3118	13.8775	0.000195402	0.00813446
ENSMUSG00000097800	B230344G16Rik	0.827239	7.58939	13.8791	0.00019523	0.00813446
ENSMUSG00000074656	Eif2s2	1.27886	5.65961	13.8521	0.000198058	0.00820357
ENSMUSG00000109054	Gm44789	1.65257	4.85892	13.8454	0.000198761	0.00820357
ENSMUSG00000113202	Gm48291	1.55969	5.0154	13.8116	0.000202369	0.00831693
ENSMUSG00000027884	Clcc1	1.54625	5.01465	13.5731	0.000229767	0.00940291
ENSMUSG00000109724	Gm18194	0.713362	9.18969	13.5572	0.000231719	0.00944281
ENSMUSG00000023914	Mep1a	-1.34499	5.49825	13.5132	0.000237208	0.00962584
ENSMUSG00000015488	Cacfd1	1.74941	4.68307	13.4046	0.000251345	0.0101569
ENSMUSG00000027615	Hps3	2.17666	4.17353	13.3894	0.000253392	0.0101969
ENSMUSG00000064373	Selenop	-1.81447	4.64737	13.3388	0.000260313	0.010432
ENSMUSG00000056666	Retsat	-0.819879	7.55143	13.3118	0.000264086	0.0105394
ENSMUSG00000031790	Mmp15	-3.80359	3.46448	13.2929	0.000266759	0.0106023
ENSMUSG00000021335	Slc17a1	-1.80713	4.64288	13.215	0.000278075	0.0109731
ENSMUSG00000086491	Gm13291	3.88583	3.36241	13.2131	0.00027836	0.0109731
ENSMUSG00000106005	Gm29151	-1.12083	6.04966	13.1839	0.000282729	0.0111
ENSMUSG00000015668	Pdzd11	2.26744	4.04611	13.1046	0.000294943	0.0114861
ENSMUSG00000029559	2210016L21Rik	-1.01874	6.39073	13.1107	0.000293985	0.0114861
ENSMUSG00000031700	Gpt2	-5.393	3.19521	13.0917	0.000296978	0.0115189
ENSMUSG00000087135	Gm16096	-0.892575	7.00266	13.0766	0.000299395	0.0115662
ENSMUSG00000020256	Aldh1l2	2.16683	4.13383	13.0601	0.000302038	0.0115939
ENSMUSG00000035203	Epn1	-2.43865	3.99687	13.0539	0.000303034	0.0115939
ENSMUSG00000087610	Gm16253	-1.37888	5.35882	13.0497	0.000303713	0.0115939
ENSMUSG00000040276	Pacsin1	-1.09816	6.08438	12.9931	0.000313026	0.0119024
ENSMUSG00000031451	Gas6	-2.01313	4.35795	12.9214	0.000325253	0.0123188
ENSMUSG00000011114	Tbrg1	-1.59955	4.90259	12.8823	0.000332123	0.0124811
ENSMUSG00000054469	Lclat1	-5.36764	3.18939	12.8846	0.000331709	0.0124811
ENSMUSG00000097615	Gm2061	-2.59942	3.87321	12.8241	0.0003426	0.0128249
ENSMUSG00000087261	Gm15477	1.2577	5.57496	12.8158	0.000344132	0.0128325
ENSMUSG00000026228	Htr2b	1.39532	5.2341	12.7618	0.000354196	0.0131342
ENSMUSG00000027639	Samhd1	1.88779	4.4052	12.7507	0.000356301	0.0131342
ENSMUSG00000057342	Sphk2	-0.969945	6.539	12.7554	0.000355415	0.0131342
ENSMUSG00000040265	Dnm3	1.56607	4.88256	12.6922	0.000367628	0.0135002
ENSMUSG00000032324	Tspan3	-2.82295	3.74169	12.6375	0.000378527	0.0138478
ENSMUSG00000024736	Tmem132a	1.61648	4.78531	12.6001	0.00038618	0.0140215
ENSMUSG00000091172	Gm17120	-5.33308	3.18128	12.6027	0.00038565	0.0140215
ENSMUSG00000037318	Traf3ip3	-1.28947	5.51128	12.5873	0.000388846	0.0140438
ENSMUSG00000093930	Hmgcs1	1.75428	4.56838	12.5831	0.000389702	0.0140438
ENSMUSG00000039100	Marchf6	-1.38897	5.27025	12.5601	0.000394539	0.0141653
ENSMUSG00000020888	Dvl2	-0.733095	8.25139	12.5301	0.000400923	0.0143412
ENSMUSG00000034994	Eef2	-0.97646	6.45117	12.4803	0.000411749	0.0146741
ENSMUSG00000027901	Dennd2d	1.05511	6.11551	12.4137	0.000426678	0.0151502
ENSMUSG00000107961	Gm44036	0.992365	6.33346	12.3999	0.00042986	0.0151741
ENSMUSG00000111116	Gm48065	2.65554	3.72911	12.3971	0.000430494	0.0151741
ENSMUSG00000041261	Car8	-1.90996	4.41318	12.3466	0.000442296	0.0155334
ENSMUSG00000101133	Gm29050	2.21968	4.01226	12.3358	0.000444872	0.0155673
ENSMUSG00000024899	Papss2	-1.1108	5.94233	12.2502	0.000465729	0.0162383
ENSMUSG00000098082	Gm20574	1.96318	4.2663	12.2364	0.000469182	0.0162999
ENSMUSG00000061311	Rag1	2.63904	3.72351	12.2109	0.000475651	0.0164654
ENSMUSG00000090246	Gm17017	2.45955	3.82984	12.1999	0.000478461	0.0165035
ENSMUSG00000037656	Slc20a2	-2.37333	3.95712	12.1207	0.000499213	0.017158
ENSMUSG00000032864	Rag2	3.81219	3.30639	12.0998	0.000504832	0.0172896
ENSMUSG00000021486	Prelid1	0.765375	7.65249	12.0864	0.000508472	0.0173527
ENSMUSG00000000078	Klf6	0.868861	6.87701	12.0623	0.000515075	0.0175162
ENSMUSG00000076258	Gm23935	0.634555	12.0589	12.039	0.000521554	0.0176743
ENSMUSG00000021675	F2rl2	0.86148	6.91826	11.9899	0.000535473	0.0178948
ENSMUSG00000025497	Cdhr5	-1.18106	5.70872	11.995	0.000534001	0.0178948
ENSMUSG00000029811	Aoc1	-2.7644	3.72081	11.99	0.000535441	0.0178948
ENSMUSG00000069808	Fam57a	-1.27489	5.45937	12.005	0.000531168	0.0178948
ENSMUSG00000096972	Gm26883	-0.68033	8.93969	11.9715	0.000540785	0.01801
ENSMUSG00000090213	Tmem189	1.08278	5.94155	11.9488	0.000547414	0.0181681
ENSMUSG00000021108	Prkch	3.22445	3.44966	11.9228	0.000555114	0.0183606
ENSMUSG00000090257	Gm4524	-1.27096	5.46172	11.9045	0.000560588	0.0184783
ENSMUSG00000089781	Gm15756	1.28295	5.3489	11.853	0.000576291	0.0189313
ENSMUSG00000064032	Gm10143	0.885838	6.73162	11.8149	0.000588191	0.0191917
ENSMUSG00000084968	Gm12743	2.09384	4.07521	11.8168	0.000587618	0.0191917
ENSMUSG00000002633	Shh	-5.28446	3.13863	11.8035	0.000591816	0.019245
ENSMUSG00000027375	Mal	1.24806	5.44167	11.749	0.000609395	0.0197501
ENSMUSG00000086656	Gm15701	1.09317	5.88793	11.7393	0.00061258	0.019787
ENSMUSG00000109119	Gm44752	1.10842	5.85156	11.7322	0.000614921	0.0197963
ENSMUSG00000106375	Gm43361	0.667435	9.04335	11.6984	0.000626194	0.0200923
ENSMUSG00000033545	Znrf1	2.84542	3.57264	11.5868	0.000664882	0.021263
ENSMUSG00000032512	Wdr48	-1.63218	4.69917	11.548	0.000678893	0.0216394
ENSMUSG00000102299	Gm37539	-1.08035	5.93116	11.541	0.000681453	0.0216496
ENSMUSG00000110790	Gm47079	1.81397	4.35772	11.5185	0.000689771	0.021842
ENSMUSG00000026028	Trak2	-2.50511	3.81484	11.4626	0.000710826	0.0224352
ENSMUSG00000086269	Tmcc3os	1.39149	5.05446	11.3459	0.000756879	0.0237336
ENSMUSG00000086472	Gm16172	-1.0538	5.98227	11.3473	0.000756303	0.0237336
ENSMUSG00000045802	Hsf3	0.919997	6.47186	11.3393	0.000759577	0.0237411
ENSMUSG00000024251	Thada	2.25237	3.90264	11.297	0.000777086	0.0240548
ENSMUSG00000084786	Ubl5	-1.16106	5.66307	11.3044	0.000773971	0.0240548
ENSMUSG00000089145	Gm25265	2.80758	3.57931	11.2988	0.000776332	0.0240548
ENSMUSG00000091996	BC049352	1.44954	4.90763	11.2557	0.000794555	0.024517
ENSMUSG00000060098	Prmt7	0.743172	7.59349	11.2291	0.000806015	0.0247914
ENSMUSG00000040829	Zmynd15	1.09193	5.80212	11.1823	0.000826618	0.0253444
ENSMUSG00000097703	Gm26623	1.7053	4.47477	11.1748	0.000829934	0.0253655
ENSMUSG00000090559	Gm17137	1.20151	5.46935	11.1392	0.000846004	0.0257751
ENSMUSG00000026678	Rgs5	-0.918139	6.46469	11.0936	0.000867083	0.0263342
ENSMUSG00000114376	Gm18807	-3.03079	3.53511	10.986	0.000918887	0.0278201
ENSMUSG00000047061	Gm9817	-3.04661	3.52073	10.9333	0.000945379	0.0285327
ENSMUSG00000085335	Gm13684	1.47432	4.80573	10.8807	0.000972579	0.0292622
ENSMUSG00000032366	Tpm1	-1.04722	5.93501	10.8665	0.000980075	0.0293415
ENSMUSG00000116953	9030025P20Rik	-2.28552	3.9016	10.8642	0.000981289	0.0293415
ENSMUSG00000027962	Vcam1	1.29444	5.18753	10.852	0.000987753	0.0293759
ENSMUSG00000078486	Perm1	1.27535	5.23866	10.8506	0.000988524	0.0293759
ENSMUSG00000032226	Gcnt3	-1.41911	4.96957	10.7991	0.00101638	0.0300751
ENSMUSG00000085023	Gm12744	0.995801	6.05995	10.7957	0.00101828	0.0300751
ENSMUSG00000073437	D330041H03Rik	-0.802284	7.02497	10.7739	0.00103034	0.0303384
ENSMUSG00000056579	Tug1	1.31328	5.13545	10.7417	0.00104842	0.0306839
ENSMUSG00000090208	Gm15851	-1.08269	5.80791	10.7438	0.0010472	0.0306839
ENSMUSG00000038540	Tmc3	-1.5507	4.72409	10.731	0.00105447	0.0307675
ENSMUSG00000044072	Eml6	1.53288	4.69714	10.6887	0.00107886	0.0313845
ENSMUSG00000002580	Mien1	-0.985081	6.10383	10.6472	0.0011033	0.0319991
ENSMUSG00000113070	Gm48420	-1.45604	4.87582	10.6291	0.00111418	0.0322179
ENSMUSG00000097420	Gm17575	1.1984	5.38767	10.6125	0.0011242	0.0324104
ENSMUSG00000090860	Gm17134	0.747915	7.35317	10.5906	0.00113765	0.0327006
ENSMUSG00000079445	B3gnt7	2.76849	3.52892	10.5741	0.00114779	0.0328631
ENSMUSG00000111916	4921501I09Rik	1.80035	4.26371	10.5649	0.00115351	0.0328631
ENSMUSG00000114662	Gm31683	1.40867	4.8996	10.5666	0.00115249	0.0328631
ENSMUSG00000028776	Tinagl1	2.33505	3.76866	10.5116	0.00118731	0.0337264
ENSMUSG00000025348	Itga7	-0.954585	6.18579	10.475	0.00121102	0.0342991
ENSMUSG00000104053	Gm38126	1.13101	5.55397	10.4643	0.00121807	0.034398
ENSMUSG00000040746	Rnf167	1.31735	5.07335	10.4504	0.00122727	0.0345567
ENSMUSG00000097364	Gm26719	-0.842663	6.6897	10.4254	0.001244	0.0349259
ENSMUSG00000020023	Tmcc3	1.1341	5.5391	10.3314	0.00130891	0.036642
ENSMUSG00000087501	Gm12116	2.73437	3.53308	10.3252	0.00131331	0.0366588
ENSMUSG00000027111	Itga6	1.33887	4.99857	10.2866	0.00134107	0.0373257
ENSMUSG00000001525	Tubb5	1.27331	5.15646	10.2515	0.00136684	0.0378251
ENSMUSG00000020863	Luc7l3	-0.878416	6.46962	10.2552	0.00136412	0.0378251
ENSMUSG00000040412	5330417C22Rik	-1.7207	4.3956	10.2326	0.0013809	0.0381049
ENSMUSG00000033373	Fntb	-3.57715	3.3038	10.2098	0.0013981	0.0384697
ENSMUSG00000107012	4930528J11Rik	-0.834552	6.67906	10.1999	0.00140561	0.0385663
ENSMUSG00000040097	Flywch1	0.915748	6.26289	10.177	0.00142315	0.0389372
ENSMUSG00000104208	Gm37401	0.641974	8.5471	10.1691	0.00142928	0.0389944
ENSMUSG00000004771	Rab11a	1.72305	4.31433	10.1601	0.00143627	0.0390747
ENSMUSG00000031787	Katnb1	-1.25573	5.22135	10.1526	0.00144212	0.0391237
ENSMUSG00000109357	Gm45236	-1.71324	4.39319	10.1387	0.00145303	0.0393091
ENSMUSG00000028217	Cdh17	1.0914	5.62447	10.1296	0.00146019	0.0393926
ENSMUSG00000090266	Mettl23	0.713275	7.50278	10.0847	0.00149622	0.0402522
ENSMUSG00000032322	Pstpip1	-1.76018	4.31354	10.0565	0.00151929	0.0406462
ENSMUSG00000113619	Gm47118	-2.62328	3.62467	10.0571	0.00151877	0.0406462
ENSMUSG00000090307	1700071M16Rik	1.32603	4.99842	10.0465	0.00152756	0.0407545
ENSMUSG00000063334	Krr1	1.46674	4.72698	10.0319	0.00153971	0.0409656
ENSMUSG00000019235	Rps6kl1	-1.36846	4.94599	9.96175	0.00159949	0.0423228
ENSMUSG00000023935	Spats1	0.851722	6.50757	9.96535	0.00159636	0.0423228
ENSMUSG00000024817	Uhrf2	-3.54451	3.29608	9.95062	0.00160919	0.0424632
ENSMUSG00000107999	Gm44123	-1.2456	5.22055	9.92904	0.00162816	0.0428467
ENSMUSG00000090861	Arf4os	0.894348	6.286	9.848	0.00170144	0.0446537
ENSMUSG00000104283	Gm37459	-2.59984	3.61723	9.83134	0.00171692	0.0449377
ENSMUSG00000015750	Aph1a	2.46721	3.61017	9.79249	0.00175356	0.0457727
ENSMUSG00000111685	Gm10686	1.12629	5.46782	9.72853	0.00181563	0.0472652
ENSMUSG00000068391	Chrac1	1.35935	4.87167	9.69841	0.00184562	0.0479167
ENSMUSG00000085363	Gm15478	1.18662	5.28581	9.68972	0.00185437	0.0480146
ENSMUSG00000098098	Bvht	-1.35535	4.93294	9.67693	0.00186732	0.0482208
ENSMUSG00000022905	Kpna1	2.69194	3.48944	9.66948	0.00187491	0.0482877
ENSMUSG00000042808	Gpx2	2.68397	3.49627	9.63912	0.00190614	0.04895
ENSMUSG00000087597	Gm15345	2.12788	3.83097	9.63467	0.00191076	0.04895
ENSMUSG00000002565	Scin	-3.49974	3.28539	9.60885	0.00193781	0.0495116
ENSMUSG00000000568	Hnrnpd	2.68022	3.49109	9.58995	0.00195786	0.0497605
ENSMUSG00000085463	9430024E24Rik	-1.73374	4.28787	9.59123	0.00195649	0.0497605

## Sheet: DMRs
	Chromosome	Start Position	End Position	Width	Number of CpG sites	Methylation difference(IBD/Ctrl)	Feature Annotation	Gene Start Position	Gene End Position	Gene Length	Gene Strand	Transcript Id	Distance To TSS	ENSEMBL	SYMBOL	GENE NAME
1	chr1	5982468	5982660	193	6	-0.169978	Distal Intergenic	5913707	5917398	3692	2	uc011whw.1	-65070	ENSMUSG00000033774	Npbwr1	neuropeptides B/W receptor 1
2	chr1	11329483	11329603	121	3	0.0984792	Distal Intergenic	11263963	11303682	39720	1	uc007ahv.2	65520	ENSMUSG00000048960	Prex2	phosphatidylinositol-3,4,5-trisphosphate-dependent Rac exchange factor 2
3	chr1	13118483	13118818	336	5	-0.114417	Exon (uc007aik.1/383491, exon 6 of 8)	13113428	13127163	13736	2	uc007aik.1	8345	ENSMUSG00000042414	Prdm14	PR domain containing 14
4	chr1	16616519	16616716	198	4	0.199452	Promoter (2-3kb)	16540788	16619338	78551	2	uc007ajs.2	2622	ENSMUSG00000025939	Ube2w	ubiquitin-conjugating enzyme E2W (putative)
5	chr1	18058053	18058191	139	3	0.0513307	Distal Intergenic	18115191	18137052	21862	2	uc007aki.1	78861	ENSMUSG00000025774	Crisp4	cysteine-rich secretory protein 4
6	chr1	21961055	21961271	217	9	0.0537001	Promoter (1-2kb)	21398399	21962650	564252	2	uc007alq.3	1379	ENSMUSG00000028033	Kcnq5	potassium voltage-gated channel, subfamily Q, member 5
7	chr1	22533369	22533548	180	4	0.0370423	Exon (uc057kfk.1/116837, exon 8 of 33)	22288422	22805724	517303	2	uc057kfk.1	272176	ENSMUSG00000041670	Rims1	regulating synaptic membrane exocytosis 1
8	chr1	23834459	23834766	308	4	0.0987588	Intron (uc007ame.2/280645, intron 2 of 3)	23761926	23847865	85940	1	uc007ame.2	72533	ENSMUSG00000026156	B3gat2	beta-1,3-glucuronyltransferase 2 (glucuronosyltransferase S)
9	chr1	34006196	34006285	90	6	0.141608	Exon (uc007aon.2/13518, exon 4 of 103)	33908225	34308662	400438	1	uc007aon.2	97971	ENSMUSG00000026131	Dst	dystonin
10	chr1	34116399	34116598	200	6	0.224814	Intron (uc007aon.2/13518, intron 7 of 102)	33908225	34308662	400438	1	uc007aon.2	208174	ENSMUSG00000026131	Dst	dystonin
11	chr1	36607061	36607232	172	4	0.163635	Intron (uc011wjn.1/381337, intron 7 of 14)	36562696	36683183	120488	2	uc011wjn.1	75951	ENSMUSG00000046337	Fam178b	family with sequence similarity 178, member B
12	chr1	37613453	37613622	170	3	0.119959	Exon (uc007arx.2/72097, exon 9 of 10)	37611676	37719811	108136	2	uc007arx.2	106189	ENSMUSG00000026090	2010300C02Rik	RIKEN cDNA 2010300C02 gene
13	chr1	37717655	37717760	106	3	0.244941	Promoter (2-3kb)	37611676	37719811	108136	2	uc007arx.2	2051	ENSMUSG00000026090	2010300C02Rik	RIKEN cDNA 2010300C02 gene
14	chr1	37926502	37926699	198	3	-0.115685	Distal Intergenic	37905923	37916493	10571	2	uc007ask.1	-10009	ENSMUSG00000061584	Lyg2	lysozyme G-like 2
15	chr1	38530197	38530409	213	4	-0.224737	Intron (uc007ast.2/16764, intron 4 of 21)	38175991	38627244	451254	2	uc007ast.2	96835	ENSMUSG00000037138	Aff3	AF4/FMR2 family, member 3
16	chr1	43146876	43147073	198	3	-0.175631	Intron (uc007avk.2/14200, intron 2 of 5)	43123071	43163961	40891	2	uc007avk.2	16888	ENSMUSG00000008136	Fhl2	four and a half LIM domains 2
17	chr1	43689574	43689867	294	4	-0.214458	Distal Intergenic	43730602	43742564	11963	1	uc007avp.2	-40735	ENSMUSG00000026051	1500015O10Rik	RIKEN cDNA 1500015O10 gene
18	chr1	43843701	43843819	119	3	-0.120304	Distal Intergenic	43750231	43827708	77478	2	uc011wka.1	-15993	ENSMUSG00000057363	Uxs1	UDP-glucuronate decarboxylase 1
19	chr1	44551602	44551980	379	11	0.0470567	Promoter (<=1kb)	44551671	44788874	237204	1	uc007awl.2	0	ENSMUSG00000056870	Gulp1	GULP, engulfment adaptor PTB domain containing 1
20	chr1	52816769	52816821	53	3	-0.18263	Promoter (<=1kb)	52789418	52817688	28271	2	uc007ayo.3	867	ENSMUSG00000026102	Inpp1	inositol polyphosphate-1-phosphatase
21	chr1	56983388	56983814	427	5	0.156939	Intron (uc007bat.2/329160, intron 1 of 4)	56971469	57042513	71045	1	uc007bat.2	11919	ENSMUSG00000087022	9130024F11Rik	RIKEN cDNA 9130024F11 gene
22	chr1	56984432	56984828	397	12	0.235737	Intron (uc007bat.2/329160, intron 1 of 4)	56971469	57042513	71045	1	uc007bat.2	12963	ENSMUSG00000087022	9130024F11Rik	RIKEN cDNA 9130024F11 gene
23	chr1	57940721	57940824	104	4	0.115691	Intron (uc007bbd.2/67198, intron 12 of 13)	57774861	57948397	173537	1	uc007bbd.2	165860	ENSMUSG00000038305	Spats2l	spermatogenesis associated, serine-rich 2-like
24	chr1	58030096	58030299	204	4	0.129606	Promoter (<=1kb)	58029969	58106410	76442	1	uc007bbl.1	127	ENSMUSG00000063558	Aox1	aldehyde oxidase 1
25	chr1	58307280	58307380	101	3	0.103031	Exon (uc007bbp.1/213043, exon 16 of 36)	58278326	58379264	100939	1	uc007bbp.1	28954	ENSMUSG00000079554	Aox2	aldehyde oxidase 2
26	chr1	59286482	59286750	269	4	-0.0802878	Intron (uc007bdq.2/271697, intron 6 of 13)	59256907	59352369	95463	1	uc007bdq.2	29575	ENSMUSG00000026023	Cdk15	cyclin-dependent kinase 15
27	chr1	59730212	59730313	102	4	-0.114767	Distal Intergenic	59704808	59704870	63	1	uc011wls.1	25404	NA	Snord11	small nucleolar RNA, C/D box 11
28	chr1	62777254	62777393	140	3	0.150675	Intron (uc007bfj.1/18187, intron 12 of 15)	62703317	62797091	93775	1	uc007bfj.1	73937	ENSMUSG00000025969	Nrp2	neuropilin 2
29	chr1	71373492	71373683	192	3	0.163429	Intron (uc011wmq.1/74591, intron 2 of 52)	71243090	71414910	171821	2	uc011wmq.1	41227	ENSMUSG00000050296	Abca12	ATP-binding cassette, sub-family A (ABC1), member 12
30	chr1	72577442	72593935	16494	9	0.0695667	Promoter (<=1kb)	72583251	72591886	8636	1	uc007bko.2	0	ENSMUSG00000039354	Smarcal1	SWI/SNF related matrix associated, actin dependent regulator of chromatin, subfamily a-like 1
31	chr1	74298723	74298817	95	3	0.187822	Intron (uc007blt.1/56695, intron 2 of 9)	74285034	74353692	68659	1	uc007blt.1	13689	ENSMUSG00000026179	Pnkd	paroxysmal nonkinesiogenic dyskinesia
32	chr1	74893135	74893311	177	5	0.0482988	Promoter (<=1kb)	74889934	74893143	3210	2	uc007bni.2	0	ENSMUSG00000006546	Cryba2	crystallin, beta A2
33	chr1	74948096	74948361	266	16	0.162604	Exon (uc007bnl.3/16147, exon 2 of 3)	74945315	74951672	6358	2	uc007bnl.3	3311	ENSMUSG00000006538	Ihh	Indian hedgehog
34	chr1	75032214	75032341	128	5	0.140055	Intron (uc029qpd.2/75570, intron 4 of 6)	74967346	75125226	157881	2	uc029qpd.2	92885	ENSMUSG00000026162	Nhej1	nonhomologous end-joining factor 1
35	chr1	75209040	75209232	193	5	0.104634	Promoter (1-2kb)	75198235	75210778	12544	2	uc011wnk.1	1546	ENSMUSG00000026200	Glb1l	galactosidase, beta 1-like
36	chr1	75219897	75220119	223	6	0.0950219	3' UTR	75220095	75223654	3560	2	uc007bol.1	3535	ENSMUSG00000096094	A630095N17Rik	RIKEN cDNA A630095N17 gene
37	chr1	75417828	75417912	85	4	-0.144195	Exon (uc007boz.2/11790, exon 25 of 41)	75375297	75432314	57018	1	uc007boz.2	42531	ENSMUSG00000026207	Speg	SPEG complex locus
38	chr1	79637127	79637358	232	3	0.10511	Intron (uc011wnw.1/252903, intron 1 of 4)	79606876	79671972	65097	2	uc011wnw.1	34614	ENSMUSG00000054702	Ap1s3	adaptor-related protein complex AP-1, sigma 3
39	chr1	82974510	82974633	124	3	-0.0978348	Distal Intergenic	83012523	83038448	25926	2	uc007bsi.2	63815	ENSMUSG00000038496	Slc19a3	solute carrier family 19, member 3
40	chr1	84934404	84934773	370	7	0.056839	Promoter (<=1kb)	84906705	84935083	28379	2	uc007btd.1	310	ENSMUSG00000026220	Slc16a14	solute carrier family 16 (monocarboxylic acid transporters), member 14
41	chr1	89110068	89110262	195	3	0.111433	Intron (uc007byv.1/98402, intron 2 of 5)	89070462	89153793	83332	1	uc007byv.1	39606	ENSMUSG00000036206	Sh3bp4	SH3-domain binding protein 4
42	chr1	89557337	89557524	188	3	0.175955	Intron (uc007byw.1/347722, intron 1 of 17)	89454811	89895282	440472	1	uc007byw.1	102526	ENSMUSG00000055013	Agap1	ArfGAP with GTPase domain, ankyrin repeat and PH domain 1
43	chr1	90268503	90268849	347	9	0.130885	Distal Intergenic	90203980	90215724	11745	1	uc033fkj.2	64523	ENSMUSG00000044337	Ackr3	atypical chemokine receptor 3
44	chr1	92340338	92340436	99	3	0.121158	Distal Intergenic	92464483	92464542	60	2	uc033fko.1	124106	ENSMUSG00000098288	Mir6900	microRNA 6900
45	chr1	95667242	95667431	190	6	0.0544161	Promoter (<=1kb)	95587682	95667594	79913	2	uc011wpu.1	163	ENSMUSG00000040710	St8sia4	ST8 alpha-N-acetyl-neuraminide alpha-2,8-sialyltransferase 4
46	chr1	117725520	117725655	136	3	-0.117354	Distal Intergenic	118298517	118311132	12616	2	uc007cib.2	585477	ENSMUSG00000026374	Tsn	translin
47	chr1	124046124	124046284	161	4	0.0567556	Promoter (<=1kb)	123332138	124045559	713422	2	uc007cjx.2	-565	ENSMUSG00000036815	Dpp10	dipeptidylpeptidase 10
48	chr1	129273417	129273838	422	8	0.0512528	Promoter (<=1kb)	129273304	129431053	157750	1	uc007clu.2	113	ENSMUSG00000042581	Thsd7b	thrombospondin, type I, domain containing 7B
49	chr1	129943345	129943456	112	3	-0.1416	Intron (uc007clv.2/210417, intron 14 of 27)	129273304	130219278	945975	1	uc007clv.2	670041	ENSMUSG00000042581	Thsd7b	thrombospondin, type I, domain containing 7B
50	chr1	131010736	131018786	8051	9	-0.279851	Promoter (1-2kb)	131019845	131024970	5126	1	uc007cmu.2	-1059	ENSMUSG00000016529	Il10	interleukin 10
51	chr1	132385393	132385503	111	3	0.132249	Intron (uc007cos.1/68875, intron 1 of 4)	132356315	132390318	34004	2	uc007cos.1	4815	ENSMUSG00000042066	Tmcc2	transmembrane and coiled-coil domains 2
52	chr1	133668884	133669113	230	4	0.196643	Distal Intergenic	133654237	133661399	7163	2	uc007cqq.2	-7485	ENSMUSG00000102976	Zc3h11a	zinc finger CCCH type containing 11A
53	chr1	134077465	134077565	101	3	0.158239	Promoter (1-2kb)	134074865	134079155	4291	2	uc007cre.1	1590	ENSMUSG00000020423	Btg2	B cell translocation gene 2, anti-proliferative
54	chr1	134462224	134462391	168	3	-0.0957541	Intron (uc007crz.2/240756, intron 2 of 2)	134455531	134466570	11040	1	uc007crz.2	6693	ENSMUSG00000026455	Klhl12	kelch-like 12
55	chr1	134697561	134697764	204	5	-0.10008	Intron (uc007csi.1/20980, intron 1 of 2)	134646681	134741976	95296	1	uc007csi.1	50880	ENSMUSG00000026452	Syt2	synaptotagmin II
56	chr1	135741019	135741131	113	3	0.114169	Intron (uc007cto.1/13007, intron 2 of 5)	135729197	135752229	23033	1	uc007cto.1	11822	ENSMUSG00000026421	Csrp1	cysteine and glycine-rich protein 1
57	chr1	135766583	135766849	267	8	0.0478518	Promoter (<=1kb)	135766085	135769134	3050	1	uc007ctq.2	498	ENSMUSG00000041801	Phlda3	pleckstrin homology like domain, family A, member 3
58	chr1	136571013	136571149	137	3	-0.205141	Distal Intergenic	136624901	136630391	5491	1	uc007cuw.2	-53752	ENSMUSG00000041483	Zfp281	zinc finger protein 281
59	chr1	136579434	136579686	253	3	-0.149209	Distal Intergenic	136624901	136630391	5491	1	uc007cuw.2	-45215	ENSMUSG00000041483	Zfp281	zinc finger protein 281
60	chr1	136912419	136912503	85	4	0.181386	Intron (uc007cva.2/26424, intron 4 of 6)	136843584	136949562	105979	2	uc007cva.2	37059	ENSMUSG00000026398	Nr5a2	nuclear receptor subfamily 5, group A, member 2
61	chr1	144006561	144006730	170	3	0.0272658	Promoter (2-3kb)	143999338	144004149	4812	2	uc007cxg.2	-2412	ENSMUSG00000026360	Rgs2	regulator of G-protein signaling 2
62	chr1	148190656	148190809	154	3	-0.0641398	Distal Intergenic	146497738	146517554	19817	1	uc007cxr.1	1692918	ENSMUSG00000035131	Brinp3	bone morphogenetic protein/retinoic acid inducible neural specific 3
63	chr1	151004533	151004720	188	4	0.264138	Distal Intergenic	150873748	150993435	119688	2	uc007cyl.1	-11098	ENSMUSG00000066842	Hmcn1	hemicentin 1
64	chr1	151025215	151025421	207	5	-0.0737118	Distal Intergenic	150873748	150993435	119688	2	uc007cyl.1	-31780	ENSMUSG00000066842	Hmcn1	hemicentin 1
65	chr1	151894026	151894125	100	3	-0.163454	Intron (uc007czd.2/69399, intron 5 of 6)	151852403	152090320	237918	2	uc007czd.2	196195	ENSMUSG00000032666	1700025G04Rik	RIKEN cDNA 1700025G04 gene
66	chr1	152001825	152001947	123	3	0.11553	Intron (uc007czd.2/69399, intron 2 of 6)	151852403	152090320	237918	2	uc007czd.2	88373	ENSMUSG00000032666	1700025G04Rik	RIKEN cDNA 1700025G04 gene
67	chr1	153048009	153048297	289	3	0.0593496	Intron (uc007czq.1/226518, intron 1 of 10)	152955101	153119261	164161	1	uc007czq.1	92908	ENSMUSG00000042751	Nmnat2	nicotinamide nucleotide adenylyltransferase 2
68	chr1	153807681	153807809	129	4	-0.138934	Exon (uc029quf.1/240816, exon 11 of 21)	153779387	153844141	64755	2	uc029quf.1	36332	ENSMUSG00000042641	Rgsl1	regulator of G-protein signaling like 1
69	chr1	155717462	155717675	214	5	-0.180165	Intron (uc007dbn.3/16872, intron 2 of 5)	155701692	155742027	40336	2	uc007dbn.3	24352	ENSMUSG00000026468	Lhx4	LIM homeobox protein 4
70	chr1	156183582	156183764	183	3	0.0992668	Intron (uc033fmn.1/329274, intron 1 of 4)	156075956	156205026	129071	2	uc033fmn.1	21262	ENSMUSG00000015484	Fam163a	family with sequence similarity 163, member A
71	chr1	156931456	156931601	146	3	-0.1343	Intron (uc011wui.1/78255, intron 1 of 19)	156804166	156939387	135222	2	uc011wui.1	7786	ENSMUSG00000026594	Ralgps2	Ral GEF with PH domain and SH3 binding motif 2
72	chr1	157074896	157075187	292	5	-0.13926	Distal Intergenic	157099147	157108650	9504	2	uc007dde.2	33463	ENSMUSG00000026592	Tex35	testis expressed 35
73	chr1	157084698	157084885	188	3	0.124082	Distal Intergenic	157099147	157108650	9504	2	uc007dde.2	23765	ENSMUSG00000026592	Tex35	testis expressed 35
74	chr1	157516823	157524688	7866	4	0.0647643	Intron (uc007ddl.3/89867, intron 1 of 26)	157506796	157568425	61630	1	uc007ddl.3	10027	ENSMUSG00000026589	Sec16b	SEC16 homolog B (S. cerevisiae)
75	chr1	158362594	158362806	213	6	0.0517411	Promoter (<=1kb)	158362304	158610171	247868	1	uc007ddr.3	290	ENSMUSG00000026587	Astn1	astrotactin 1
76	chr1	159725522	159725697	176	3	-0.10203	Intron (uc007dea.2/21960, intron 1 of 22)	159523769	159924922	401154	1	uc007dea.2	201753	ENSMUSG00000015829	Tnr	tenascin R
77	chr1	160043759	160043849	91	3	0.145871	Promoter (<=1kb)	160044380	160072782	28403	1	uc007deb.2	-531	ENSMUSG00000090394	4930523C07Rik	RIKEN cDNA 4930523C07 gene
78	chr1	160793308	160793411	104	3	0.155727	Promoter (<=1kb)	160672451	160792938	120488	2	uc007dek.1	-370	ENSMUSG00000026721	Rabgap1l	RAB GTPase activating protein 1-like
79	chr1	161142905	161143102	198	4	0.0678687	Promoter (<=1kb)	161142712	161170507	27796	1	uc007dfj.2	193	ENSMUSG00000044835	Ankrd45	ankyrin repeat domain 45
80	chr1	161734929	161735246	318	8	-0.291038	Distal Intergenic	161780691	161788495	7805	2	uc007dfr.3	53249	ENSMUSG00000000817	Fasl	Fas ligand (TNF superfamily, member 6)
81	chr1	161762756	161762866	111	3	0.0370136	Distal Intergenic	161780691	161788495	7805	2	uc007dfr.3	25629	ENSMUSG00000000817	Fasl	Fas ligand (TNF superfamily, member 6)
82	chr1	165724376	165724476	101	4	-0.126043	Distal Intergenic	165648945	165708094	59150	2	uc007djk.1	-16282	ENSMUSG00000040723	Rcsd1	RCSD domain containing 1
83	chr1	166100582	166100816	235	8	0.09452	Exon (uc007dkh.2/240892, exon 6 of 6)	166098148	166127898	29751	2	uc007dkh.2	27082	ENSMUSG00000026564	Dusp27	dual specificity phosphatase 27 (putative)
84	chr1	168230108	168230269	162	3	0.0954627	Intron (uc007dld.2/18514, intron 2 of 7)	168119364	168432169	312806	2	uc007dld.2	201900	ENSMUSG00000052534	Pbx1	pre B cell leukemia homeobox 1
85	chr1	168309117	168309224	108	4	0.22295	Intron (uc007dld.2/18514, intron 2 of 7)	168119364	168432169	312806	2	uc007dld.2	122945	ENSMUSG00000052534	Pbx1	pre B cell leukemia homeobox 1
86	chr1	168476308	168476434	127	4	-0.115519	Distal Intergenic	168490643	168490762	120	1	uc033fmv.1	-14209	ENSMUSG00000098407	Mir6348	microRNA 6348
87	chr1	171103314	171103368	55	3	-0.238974	Distal Intergenic	171121661	171126967	5307	1	uc007dna.1	-18293	ENSMUSG00000026649	Cfap126	cilia and flagella associated protein 126
88	chr1	171118579	171118749	171	3	-0.135092	Promoter (2-3kb)	171121661	171126967	5307	1	uc007dna.1	-2912	ENSMUSG00000026649	Cfap126	cilia and flagella associated protein 126
89	chr1	171185519	171185672	154	3	-0.0456314	Intron (uc009uzy.1/66425, intron 1 of 2)	171173264	171196286	23023	2	uc009uzy.1	10614	ENSMUSG00000038370	Pcp4l1	Purkinje cell protein 4-like 1
90	chr1	171251243	171251363	121	4	0.119901	Promoter (<=1kb)	171250422	171259922	9501	1	uc007dnn.1	821	ENSMUSG00000006403	Adamts4	a disintegrin-like and metallopeptidase (reprolysin type) with thrombospondin type 1 motif, 4
91	chr1	172054036	172054235	200	5	0.0365842	Exon (uc007dpj.2/18071, exon 2 of 2)	172052292	172057596	5305	2	uc007dpj.2	3361	ENSMUSG00000051251	Nhlh1	nescient helix loop helix 1
92	chr1	172217117	172245251	28135	5	0.112722	Promoter (<=1kb)	172209894	172219895	10002	2	uc007dqa.2	0	ENSMUSG00000007122	Casq1	calsequestrin 1
93	chr1	173344288	173344412	125	4	0.0922866	Promoter (<=1kb)	173334254	173344545	10292	2	uc007drh.1	133	ENSMUSG00000005338	Cadm3	cell adhesion molecule 3
94	chr1	174502806	174503056	251	7	0.0287756	Promoter (<=1kb)	174501825	174822729	320905	1	uc007dtd.2	981	ENSMUSG00000028354	Fmn2	formin 2
95	chr1	176275177	176275440	264	13	0.043267	Promoter (<=1kb)	175962306	176275312	313007	2	uc007dtw.1	0	ENSMUSG00000055214	Pld5	phospholipase D family, member 5
96	chr1	177281502	177281601	100	3	-0.0141664	Distal Intergenic	177022115	177248767	226653	2	uc007duk.2	-32735	ENSMUSG00000019699	Akt3	thymoma viral proto-oncogene 3
97	chr1	177683641	177683785	145	3	0.0263729	Distal Intergenic	177641542	177642943	1402	2	uc007duq.2	-40698	ENSMUSG00000101746	2310043L19Rik	RIKEN cDNA 2310043L19 gene
98	chr1	180176062	180176073	12	3	-0.237468	Intron (uc007dvx.2/67426, intron 4 of 14)	180165238	180193485	28248	2	uc007dvx.2	17412	ENSMUSG00000026489	Coq8a	coenzyme Q8A
99	chr1	180301992	180302122	131	4	0.182587	Distal Intergenic	180330476	180423659	93184	1	uc007dwg.1	-28354	ENSMUSG00000038855	Itpkb	inositol 1,4,5-trisphosphate 3-kinase B
100	chr1	180894778	180894955	178	5	0.131225	Promoter (1-2kb)	180893108	180899107	6000	1	uc007dwu.2	1670	ENSMUSG00000066652	Lefty2	left-right determination factor 2
101	chr1	181038214	181038373	160	3	-0.186654	Distal Intergenic	181051237	181060667	9431	1	uc007dxa.1	-12864	ENSMUSG00000038768	9130409I23Rik	RIKEN cDNA 9130409I23 gene
102	chr1	182819160	182819332	173	3	0.114005	Intron (uc007dyk.1/96935, intron 1 of 7)	182764906	182895654	130749	1	uc007dyk.1	54254	ENSMUSG00000038576	Susd4	sushi domain containing 4
103	chr1	182957983	182958099	117	5	0.114466	Intron (uc007dyl.1/53791, intron 1 of 3)	182954788	182976044	21257	1	uc007dyl.1	3195	ENSMUSG00000079164	Tlr5	toll-like receptor 5
104	chr1	183164591	183164842	252	3	0.0710352	Intron (uc008icl.1/68897, intron 3 of 9)	183086264	183221529	135266	2	uc008icl.1	56687	ENSMUSG00000030768	Disp1	dispatched RND transporter family member 1
105	chr1	184810902	184811166	265	7	0.0983423	Promoter (<=1kb)	184786767	184811300	24534	2	uc007dyp.2	134	ENSMUSG00000026621	2020-03-01	mitochondrial amidoxime reducing component 1
106	chr1	186409737	186409863	127	6	-0.109707	Distal Intergenic	186511838	186558681	46844	2	uc007dzn.2	148818	ENSMUSG00000103690	A730004F24Rik	RIKEN cDNA A730004F24 gene
107	chr1	189343537	189343607	71	4	0.0289196	Promoter (<=1kb)	189207930	189343707	135778	2	uc011wyj.2	100	ENSMUSG00000037624	Kcnk2	potassium channel, subfamily K, member 2
108	chr1	189628072	189628156	85	4	-0.150466	Distal Intergenic	189640606	189688086	47481	2	uc007eao.3	59930	ENSMUSG00000026605	Cenpf	centromere protein F
109	chr1	189716590	189716647	58	4	-0.130643	Distal Intergenic	189728268	189840609	112342	1	uc007eas.1	-11621	ENSMUSG00000026604	Ptpn14	protein tyrosine phosphatase, non-receptor type 14
110	chr1	190392020	190392251	232	3	0.0755834	Distal Intergenic	190121775	190170680	48906	2	uc033fol.2	-221340	ENSMUSG00000010175	Prox1	prospero homeobox 1
111	chr1	191875646	191875794	149	3	-0.178115	Distal Intergenic	191890231	191901721	11491	2	uc007eda.1	25927	ENSMUSG00000055833	1700034H15Rik	RIKEN cDNA 1700034H15 gene
112	chr1	191929355	191929457	103	4	-0.167649	Distal Intergenic	191894072	191907527	13456	2	uc007edb.2	-21828	ENSMUSG00000055833	1700034H15Rik	RIKEN cDNA 1700034H15 gene
113	chr1	194970505	194970662	158	4	-0.139238	Intron (uc011wzd.1/320400, intron 2 of 4)	194955759	194976959	21201	2	uc011wzd.1	6297	ENSMUSG00000097325	Gm16897	predicted gene, 16897
114	chr10	4111308	4111496	189	4	0.143027	Intron (uc007ehj.2/270685, intron 26 of 27)	3973075	4156130	183056	1	uc007ehj.2	138233	ENSMUSG00000040675	Mthfd1l	methylenetetrahydrofolate dehydrogenase (NADP+ dependent) 1-like
115	chr10	5920478	5920715	238	6	0.318788	Promoter (1-2kb)	5825663	5922400	96738	2	uc007egg.3	1685	ENSMUSG00000019775	Rgs17	regulator of G-protein signaling 17
116	chr10	13090957	13091127	171	4	-0.132524	5' UTR	13060504	13128996	68493	1	uc011xaf.1	30453	ENSMUSG00000019817	Plagl1	pleiomorphic adenoma gene-like 1
117	chr10	13572185	13572373	189	4	0.0913009	Distal Intergenic	13523945	13553142	29198	2	uc007eky.2	-19043	ENSMUSG00000019809	Pex3	peroxisomal biogenesis factor 3
118	chr10	17143579	17143696	118	6	-0.0335077	Distal Intergenic	16951094	17095782	144689	2	uc007els.2	-47797	ENSMUSG00000101969	Gm20125	predicted gene, 20125
119	chr10	18395009	18395079	71	3	-0.265124	Distal Intergenic	18407638	18421140	13503	1	uc007emg.1	-12559	ENSMUSG00000039835	Nhsl1	NHS-like 1
120	chr10	19338780	19338980	201	3	0.145119	Distal Intergenic	19356539	19358604	2066	1	uc007ene.1	-17559	ENSMUSG00000045591	Olig3	oligodendrocyte transcription factor 3
121	chr10	19361673	19361936	264	3	0.127644	Distal Intergenic	19356539	19358604	2066	1	uc007ene.1	5134	ENSMUSG00000045591	Olig3	oligodendrocyte transcription factor 3
122	chr10	21252302	21252398	97	3	-0.121149	Distal Intergenic	21295979	21311198	15220	1	uc007eol.2	-43581	ENSMUSG00000019977	Hbs1l	Hbs1-like (S. cerevisiae)
123	chr10	21997913	21998962	1050	13	0.311781	3' UTR	21882184	21999903	117720	1	uc007eov.3	115729	ENSMUSG00000019970	Sgk1	serum/glucocorticoid regulated kinase 1
124	chr10	26078452	26078605	154	4	0.0374898	Promoter (<=1kb)	26078255	26079447	1193	1	uc011xbw.1	197	ENSMUSG00000039098	Gm9767	predicted gene 9767
125	chr10	26078836	26078973	138	3	0.0389157	Promoter (<=1kb)	25991186	26078963	87778	2	uc007erx.2	0	ENSMUSG00000049420	Tmem200a	transmembrane protein 200A
126	chr10	26656738	26656859	122	3	-0.0892533	Distal Intergenic	26673446	26674651	1206	2	uc011xby.1	17792	ENSMUSG00000098179	Gm8709	glyceraldehyde-3-phosphate dehydrogenase pseudogene
127	chr10	40178310	40178404	95	3	0.1081	Distal Intergenic	40132902	40142254	9353	2	uc057kim.1	-36056	ENSMUSG00000019838	Slc16a10	solute carrier family 16 (monocarboxylic acid transporters), member 10
128	chr10	42274915	42275112	198	7	0.120512	Promoter (1-2kb)	42185786	42276742	90957	2	uc007eyl.1	1630	ENSMUSG00000048756	Foxo3	forkhead box O3
129	chr10	44381821	44383555	1735	7	-0.0228789	Distal Intergenic	44359676	44359768	93	1	uc011xdn.1	22145	ENSMUSG00000089260	Mir1929	microRNA 1929
130	chr10	44997437	44997741	305	3	0.0628553	Distal Intergenic	45067214	45158995	91782	1	uc007ezx.1	-69473	ENSMUSG00000019849	Prep	prolyl endopeptidase
131	chr10	45336133	45336176	44	3	0.0819629	Promoter (<=1kb)	45335762	45369708	33947	1	uc007ezz.1	371	ENSMUSG00000071317	Bves	blood vessel epicardial substance
132	chr10	51590101	51590324	224	6	0.152458	Promoter (<=1kb)	51585450	51590460	5011	2	uc007fat.2	136	ENSMUSG00000019909	Fam162b	family with sequence similarity 162, member B
133	chr10	56509986	56510099	114	3	-0.116889	Distal Intergenic	56431981	56475416	43436	1	uc007fcj.1	78005	NA	Gm36595	predicted gene, 36595
134	chr10	57532418	57532493	76	3	0.03129	Promoter (<=1kb)	57515774	57532529	16756	2	uc007fcm.4	36	ENSMUSG00000019877	Serinc1	serine incorporator 1
135	chr10	59553948	59554118	171	4	0.204098	Intron (uc007fdt.3/215999, intron 1 of 7)	59446984	59616692	169709	2	uc007fdt.3	62574	ENSMUSG00000009647	Mcu	mitochondrial calcium uniporter
136	chr10	61662670	61662822	153	3	0.104926	Intron (uc007fge.1/67895, intron 4 of 10)	61648621	61674165	25545	1	uc007fge.1	14049	ENSMUSG00000020089	Ppa1	pyrophosphatase (inorganic) 1
137	chr10	61751922	61752121	200	4	-0.167133	Intron (uc007fgm.1/404634, intron 3 of 8)	61738647	61783864	45218	2	uc007fgm.1	31743	ENSMUSG00000020086	H2afy2	H2A histone family, member Y2
138	chr10	62208639	62208954	316	5	0.184634	Intron (uc007fgv.1/70423, intron 1 of 7)	62185396	62231218	45823	2	uc007fgv.1	22264	ENSMUSG00000037031	Tspan15	tetraspanin 15
139	chr10	62890955	62891136	182	3	-0.155227	Promoter (1-2kb)	62879873	62892863	12991	2	uc056yha.1	1727	ENSMUSG00000047146	Tet1	tet methylcytosine dioxygenase 1
140	chr10	63416231	63416643	413	11	-0.137611	Distal Intergenic	63430098	65003667	1573570	1	uc007fkh.2	-13455	ENSMUSG00000060843	Ctnna3	catenin (cadherin associated protein), alpha 3
141	chr10	67003315	67003478	164	6	-0.0262152	Promoter (1-2kb)	67005075	67041326	36252	1	uc007flp.1	-1597	ENSMUSG00000112925	Gm31763	predicted gene, 31763
142	chr10	67045577	67045721	145	3	0.166641	Intron (uc007flq.2/28193, intron 2 of 7)	67009189	67096988	87800	2	uc007flq.2	51267	ENSMUSG00000019873	Reep3	receptor accessory protein 3
143	chr10	67427409	67427579	171	3	-0.122384	Distal Intergenic	67537869	67542188	4320	1	uc007flx.1	-110290	ENSMUSG00000037868	Egr2	early growth response 2
144	chr10	70971318	70971388	71	6	0.205856	Intron (uc033fpy.2/83675, intron 3 of 21)	70925086	71146860	221775	2	uc033fpy.2	175472	ENSMUSG00000014329	Bicc1	BicC family RNA binding protein 1
145	chr10	73099541	73099792	252	10	0.044861	Promoter (<=1kb)	73099342	74317264	1217923	1	uc007fpe.1	199	ENSMUSG00000052613	Pcdh15	protocadherin 15
146	chr10	75424606	75424811	206	4	-0.290431	Intron (uc007fqj.2/103149, intron 4 of 9)	75406911	75441679	34769	1	uc007fqj.2	17695	ENSMUSG00000033427	Upb1	ureidopropionase, beta
147	chr10	75530809	75530990	182	3	-0.253523	Intron (uc007fqm.1/67332, intron 2 of 3)	75518042	75535440	17399	1	uc007fqm.1	12767	ENSMUSG00000020180	Snrpd3	small nuclear ribonucleoprotein D3
148	chr10	75589823	75589987	165	5	-0.115136	Promoter (<=1kb)	75589381	75616968	27588	1	uc007fqq.1	442	ENSMUSG00000006344	Ggt5	gamma-glutamyltransferase 5
149	chr10	76569868	76570138	271	8	-0.0841023	3' UTR	76562272	76570200	7929	1	uc007fur.1	7596	ENSMUSG00000009115	Spatc1l	spermatogenesis and centriole associated 1 like
150	chr10	76961513	76961798	286	7	0.0810455	Promoter (<=1kb)	76761854	76961947	200094	2	uc007fuz.2	149	ENSMUSG00000001120	Pcbp3	poly(rC) binding protein 3
151	chr10	77607546	77607722	177	3	-0.0669892	Promoter (1-2kb)	77606097	77618331	12235	1	uc007fvy.2	1449	ENSMUSG00000020265	Sumo3	small ubiquitin-like modifier 3
152	chr10	77987502	77987609	108	3	0.124679	3' UTR	77986947	78009796	22850	2	uc007fwo.3	22187	ENSMUSG00000020277	Pfkl	phosphofructokinase, liver, B-type
153	chr10	78297814	78298356	543	4	0.190704	Promoter (<=1kb)	78271563	78298198	26636	2	uc007fxp.1	0	ENSMUSG00000001211	Agpat3	1-acylglycerol-3-phosphate O-acyltransferase 3
154	chr10	78344208	78344286	79	3	-0.231368	Intron (uc007fxq.1/28169, intron 1 of 9)	78271563	78351700	80138	2	uc007fxq.1	7414	ENSMUSG00000001211	Agpat3	1-acylglycerol-3-phosphate O-acyltransferase 3
155	chr10	79708852	79708954	103	3	0.107761	Exon (uc007fzl.1/12215, exon 2 of 8)	79704358	79711979	7622	1	uc007fzl.1	4494	ENSMUSG00000023175	Bsg	basigin
156	chr10	79819296	79819584	289	8	-0.125164	3' UTR	79793572	79820896	27325	1	uc007fzw.2	25724	ENSMUSG00000035863	Palm	paralemmin
157	chr10	79861401	79861773	373	6	0.0926474	3' UTR	79854432	79864435	10004	1	uc007gab.2	6969	ENSMUSG00000006498	Ptbp1	polypyrimidine tract binding protein 1
158	chr10	79935448	79935590	143	6	-0.145126	Intron (uc007gap.2/13496, intron 3 of 8)	79927043	79955018	27976	1	uc007gap.2	8405	ENSMUSG00000019564	Arid3a	AT rich interactive domain 3A (BRIGHT-like)
159	chr10	80164448	80164608	161	4	0.0588571	Distal Intergenic	80167841	80171653	3813	1	uc007gce.1	-3233	ENSMUSG00000045193	Cirbp	cold inducible RNA binding protein
160	chr10	80188799	80188906	108	4	-0.15167	3' UTR	80179482	80190010	10529	1	uc007gcg.2	9317	ENSMUSG00000003070	Efna2	ephrin A2
161	chr10	80835378	80835525	148	6	0.11622	Exon (uc007gey.3/237403, exon 2 of 2)	80832801	80844039	11239	2	uc007gey.3	8514	ENSMUSG00000051067	Lingo3	leucine rich repeat and Ig domain containing 3
162	chr10	80980827	80980908	82	6	-0.173222	Intron (uc007gfm.1/14708, intron 2 of 3)	80948624	81001365	52742	2	uc007gfm.1	20457	ENSMUSG00000048240	Gng7	guanine nucleotide binding protein (G protein), gamma 7
163	chr10	81144714	81145084	371	13	-0.227703	Exon (uc007gfz.1/16969, exon 2 of 3)	81136271	81151657	15387	1	uc007gfz.1	8443	ENSMUSG00000035011	Zbtb7a	zinc finger and BTB domain containing 7a
164	chr10	81364742	81364868	127	4	0.0750973	Promoter (<=1kb)	81364024	81365820	1797	2	uc007ghq.2	952	ENSMUSG00000020234	4930404N11Rik	RIKEN cDNA 4930404N11 gene
165	chr10	81407624	81407806	183	6	-0.0625283	Exon (uc007ghx.1/18029, exon 5 of 8)	81396191	81420798	24608	2	uc007ghx.1	12992	ENSMUSG00000055053	Nfic	nuclear factor I/C
166	chr10	82824670	82824757	88	3	-0.149798	Distal Intergenic	82833951	82897724	63774	1	uc007gjy.1	-9194	ENSMUSG00000020250	Txnrd1	thioredoxin reductase 1
167	chr10	83004291	83004532	242	5	-0.0744425	Intron (uc007gke.2/58250, intron 1 of 2)	82985497	83195900	210404	1	uc007gke.2	18794	ENSMUSG00000034612	Chst11	carbohydrate sulfotransferase 11
168	chr10	83062406	83062600	195	4	0.199002	Intron (uc007gke.2/58250, intron 1 of 2)	82985497	83195900	210404	1	uc007gke.2	76909	ENSMUSG00000034612	Chst11	carbohydrate sulfotransferase 11
169	chr10	83190851	83191035	185	3	-0.0455664	Exon (uc007gke.2/58250, exon 3 of 3)	82985497	83195900	210404	1	uc007gke.2	205354	ENSMUSG00000034612	Chst11	carbohydrate sulfotransferase 11
170	chr10	84533101	84533197	97	6	-0.252751	Promoter (<=1kb)	84526305	84533888	7584	2	uc007gkq.1	691	ENSMUSG00000046841	Ckap4	cytoskeleton-associated protein 4
171	chr10	86475671	86475770	100	6	-0.126325	Intron (uc007gnn.2/27204, intron 1 of 13)	86048746	86498896	450151	2	uc007gnn.2	23126	ENSMUSG00000059602	Syn3	synapsin III
172	chr10	87058306	87058421	116	5	0.0516457	Promoter (<=1kb)	87058046	87230599	172554	1	uc011xld.1	260	ENSMUSG00000047129	1700113H08Rik	RIKEN cDNA 1700113H08 gene
173	chr10	93145242	93145354	113	3	-0.0263747	Distal Intergenic	93160876	93225368	64493	1	uc007guk.2	-15522	ENSMUSG00000020015	Cdk17	cyclin-dependent kinase 17
174	chr10	95254508	95254696	189	4	0.154871	Intron (uc007gwa.1/12905, intron 1 of 1)	95174746	95322965	148220	2	uc007gwa.1	68269	ENSMUSG00000045867	Cradd	CASP2 and RIPK1 domain containing adaptor with death domain
175	chr10	99109071	99110196	1126	8	0.157332	Promoter (<=1kb)	99108135	99113247	5113	1	uc007gxj.2	936	ENSMUSG00000090035	Galnt4	polypeptide N-acetylgalactosaminyltransferase 4
176	chr10	99203677	99203790	114	4	0.169401	Distal Intergenic	99263231	99267489	4259	1	uc007gxk.2	-59441	ENSMUSG00000019960	Dusp6	dual specificity phosphatase 6
177	chr10	99299223	99299501	279	5	0.14162	Exon (uc007gxl.1/uc007gxl.1, exon 1 of 4)	99263231	99267489	4259	1	uc007gxk.2	35992	ENSMUSG00000019960	Dusp6	dual specificity phosphatase 6
178	chr10	103030454	103030560	107	3	0.0480553	Promoter (1-2kb)	103007847	103028777	20931	2	uc007gyg.1	-1677	ENSMUSG00000036602	Alx1	ALX homeobox 1
179	chr10	110923763	110924201	439	7	0.166427	Intron (uc007gzs.2/13008, intron 1 of 5)	110920176	110939514	19339	1	uc007gzs.2	3587	ENSMUSG00000020186	Csrp2	cysteine and glycine-rich protein 2
180	chr10	114119310	114119507	198	3	-0.0238918	Distal Intergenic	114398821	114801370	402550	2	uc007hat.2	681863	ENSMUSG00000050663	Trhde	TRH-degrading enzyme
181	chr10	114800617	114800947	331	13	0.075798	Promoter (<=1kb)	114398821	114801370	402550	2	uc007hat.2	423	ENSMUSG00000050663	Trhde	TRH-degrading enzyme
182	chr10	116346763	116346878	116	5	-0.12367	Exon (uc007hbv.2/19263, exon 15 of 32)	116301374	116389538	88165	1	uc007hbv.2	45389	ENSMUSG00000020154	Ptprb	protein tyrosine phosphatase, receptor type, B
183	chr10	116986745	116986827	83	5	0.149249	Promoter (<=1kb)	116986314	117025040	38727	1	uc007hcp.1	431	ENSMUSG00000020169	Best3	bestrophin 3
184	chr10	117001072	117001270	199	5	0.139242	Intron (uc007hcp.1/382427, intron 4 of 9)	116986314	117025040	38727	1	uc007hcp.1	14758	ENSMUSG00000020169	Best3	bestrophin 3
185	chr10	117229954	117230151	198	3	-0.177365	Downstream (2-3kb)	117215141	117224507	9367	2	uc011xnn.1	-5447	ENSMUSG00000020171	Yeats4	YEATS domain containing 4
186	chr10	117947798	117947980	183	7	-0.296355	Exon (uc029rfv.1/71067, exon 4 of 4)	117925459	117948307	22849	1	uc029rfv.1	22339	ENSMUSG00000112500	4933411E08Rik	RIKEN cDNA 4933411E08 gene
187	chr10	120418504	120418685	182	3	0.153525	Intron (uc007hfb.1/15364, intron 3 of 4)	120361275	120476935	115661	2	uc007hfb.1	58250	ENSMUSG00000056758	Hmga2	high mobility group AT-hook 2
188	chr10	120421384	120421551	168	3	0.196567	Intron (uc007hfb.1/15364, intron 3 of 4)	120361275	120476935	115661	2	uc007hfb.1	55384	ENSMUSG00000056758	Hmga2	high mobility group AT-hook 2
189	chr10	120422320	120422492	173	6	0.21144	Intron (uc007hfb.1/15364, intron 3 of 4)	120361275	120476935	115661	2	uc007hfb.1	54443	ENSMUSG00000056758	Hmga2	high mobility group AT-hook 2
190	chr10	120432210	120432907	698	6	0.13266	Intron (uc007hfb.1/15364, intron 3 of 4)	120361275	120476935	115661	2	uc007hfb.1	44028	ENSMUSG00000056758	Hmga2	high mobility group AT-hook 2
191	chr10	120610191	120610331	141	4	-0.0965783	Distal Intergenic	120361275	120476935	115661	2	uc011xow.1	-133256	ENSMUSG00000056758	Hmga2	high mobility group AT-hook 2
192	chr10	120678745	120678792	48	3	0.228817	Distal Intergenic	120765732	120774487	8756	1	uc007hff.3	-86940	ENSMUSG00000044544	4921513I03Rik	RIKEN cDNA 4921513I03 gene
193	chr10	121268993	121269101	109	4	-0.111892	Intron (uc007hfl.3/74694, intron 5 of 5)	121263819	121294757	30939	2	uc007hfl.3	25656	ENSMUSG00000052302	Tbc1d30	TBC1 domain family, member 30
194	chr10	121384492	121384601	110	3	-0.257657	Intron (uc007hfo.1/75612, intron 9 of 13)	121365090	121397245	32156	1	uc007hfo.1	19402	ENSMUSG00000034707	Gns	glucosamine (N-acetyl)-6-sulfatase
195	chr10	121434653	121434882	230	4	0.225535	Intron (uc007hfs.2/192678, intron 1 of 4)	121410350	121476250	65901	2	uc007hfs.2	41368	ENSMUSG00000025795	Rassf3	Ras association (RalGDS/AF-6) domain family member 3
196	chr10	121596883	121597050	168	3	-0.153881	Intron (uc007hfv.1/73192, intron 22 of 24)	121587380	121626316	38937	2	uc007hfv.1	29266	ENSMUSG00000034667	Xpot	exportin, tRNA (nuclear export receptor for tRNAs)
197	chr10	121616042	121616150	109	3	-0.0911659	Intron (uc007hfv.1/73192, intron 5 of 24)	121587380	121626316	38937	2	uc007hfv.1	10166	ENSMUSG00000034667	Xpot	exportin, tRNA (nuclear export receptor for tRNAs)
198	chr10	122448554	122448828	275	11	0.0442392	Promoter (<=1kb)	122448499	122453453	4955	1	uc007hge.1	55	ENSMUSG00000020123	Avpr1a	arginine vasopressin receptor 1A
199	chr10	122794256	122794619	364	5	-0.111823	Intron (uc007hgf.2/319468, intron 2 of 5)	122678762	122880333	201572	1	uc007hgf.2	115494	ENSMUSG00000034613	Ppm1h	protein phosphatase 1H (PP2C domain containing)
200	chr10	123264539	123264774	236	9	0.0264691	Promoter (<=1kb)	123264076	123741204	477129	1	uc007hgu.2	463	ENSMUSG00000044071	Fam19a2	family with sequence similarity 19, member A2
201	chr10	125933625	125933683	59	4	-0.26268	Distal Intergenic	125966219	125998013	31795	1	uc007hhb.2	-32536	ENSMUSG00000020105	Lrig3	leucine-rich repeats and immunoglobulin-like domains 3
202	chr10	126043670	126043793	124	3	-0.0961177	Distal Intergenic	125966219	126015359	49141	1	uc007hhd.2	77451	ENSMUSG00000020105	Lrig3	leucine-rich repeats and immunoglobulin-like domains 3
203	chr10	126980979	126982867	1889	8	0.143553	Promoter (2-3kb)	126978717	126999975	21259	1	uc007hhj.2	2262	ENSMUSG00000078429	Ctdsp2	CTD (carboxy-terminal domain, RNA polymerase II, polypeptide A) small phosphatase 2
204	chr10	127481558	127481700	143	5	-0.152976	Exon (uc007hjl.2/71750, exon 16 of 26)	127390311	127499384	109074	1	uc007hjl.2	91247	ENSMUSG00000025404	R3hdm2	R3H domain containing 2
205	chr10	127517016	127517215	200	3	0.161435	3' UTR	127517123	127522444	5322	2	uc007hju.2	5229	ENSMUSG00000025403	Shmt2	serine hydroxymethyltransferase 2 (mitochondrial)
206	chr10	127619973	127620164	192	4	0.130003	Promoter (<=1kb)	127538157	127621148	82992	2	uc007hjx.2	984	ENSMUSG00000040249	Lrp1	low density lipoprotein receptor-related protein 1
207	chr10	128282796	128282966	171	3	-0.15078	Exon (uc007hma.1/20847, exon 13 of 24)	128270576	128292849	22274	1	uc007hma.1	12220	ENSMUSG00000040033	Stat2	signal transducer and activator of transcription 2
208	chr11	4534801	4534931	131	6	-0.204508	Intron (uc007hux.1/74302, intron 1 of 17)	4480868	4594815	113948	2	uc007hux.1	59884	ENSMUSG00000034354	Mtmr3	myotubularin related protein 3
209	chr11	18854271	18854439	169	3	-0.101412	Exon (uc057kkl.1/uc057kkl.1, exon 3 of 3)	18880428	19018969	138542	2	uc007icl.2	164530	ENSMUSG00000020160	Meis1	Meis homeobox 1
210	chr11	19950891	19951076	186	5	-0.250489	Intron (uc007icq.1/114716, intron 1 of 4)	19924442	20019086	94645	1	uc007icq.1	26449	ENSMUSG00000045671	Spred2	sprouty-related, EVH1 domain containing 2
211	chr11	24131110	24131466	357	4	-0.127834	Intron (uc007ift.3/14025, intron 2 of 3)	24078056	24168435	90380	1	uc007ift.3	53054	ENSMUSG00000000861	Bcl11a	B cell CLL/lymphoma 11A (zinc finger protein)
212	chr11	24370644	24370832	189	3	0.0986874	Distal Intergenic	24481909	24569951	88043	1	uc029rkx.1	-111077	ENSMUSG00000086892	4933430M04Rik	RIKEN cDNA 4933430M04 gene
213	chr11	24390775	24390852	78	3	-0.338551	Distal Intergenic	24481909	24569951	88043	1	uc029rkx.1	-91057	ENSMUSG00000086892	4933430M04Rik	RIKEN cDNA 4933430M04 gene
214	chr11	30785443	30785589	147	3	0.158911	Intron (uc007ihx.1/103554, intron 1 of 46)	30771775	30880361	108587	1	uc007ihx.1	13668	ENSMUSG00000040850	Psme4	proteasome (prosome, macropain) activator subunit 4
215	chr11	31850916	31851197	282	5	-0.0353365	Distal Intergenic	31870940	31935635	64696	1	uc007iir.2	-19743	ENSMUSG00000020300	Cpeb4	cytoplasmic polyadenylation element binding protein 4
216	chr11	31873230	31873411	182	4	0.135152	Promoter (2-3kb)	31870940	31935635	64696	1	uc007iir.2	2290	ENSMUSG00000020300	Cpeb4	cytoplasmic polyadenylation element binding protein 4
217	chr11	34054821	34055063	243	3	-0.0934912	Intron (uc007iku.1/16822, intron 3 of 19)	34047201	34090224	43024	1	uc007iku.1	7620	ENSMUSG00000002699	Lcp2	lymphocyte cytosolic protein 2
218	chr11	44562804	44563109	306	3	0.129597	Intron (uc007inh.2/74315, intron 10 of 10)	44518964	44565520	46557	1	uc007inh.2	43840	ENSMUSG00000019189	Rnf145	ring finger protein 145
219	chr11	44580976	44581127	152	3	0.132687	Distal Intergenic	44586317	44591229	4913	1	uc056ykn.1	-5190	ENSMUSG00000086501	4930597A21Rik	RIKEN cDNA 4930597A21 gene
220	chr11	46309981	46310154	174	4	-0.0968892	Promoter (2-3kb)	46193849	46312358	118510	2	uc007iob.2	2204	ENSMUSG00000020340	Cyfip2	cytoplasmic FMR1 interacting protein 2
221	chr11	52332808	52333073	266	6	0.149716	Distal Intergenic	52360862	52389397	28536	1	uc007ivm.2	-27789	ENSMUSG00000020402	Vdac1	voltage-dependent anion channel 1
222	chr11	52618261	52618345	85	3	-0.206069	Distal Intergenic	52764706	53187347	422642	1	uc007ivp.1	-146361	ENSMUSG00000036264	Fstl4	follistatin-like 4
223	chr11	53132504	53132683	180	3	0.120389	Intron (uc007ivp.1/320027, intron 6 of 15)	52764706	53187347	422642	1	uc007ivp.1	367798	ENSMUSG00000036264	Fstl4	follistatin-like 4
224	chr11	53644685	53644842	158	4	-0.0518262	Distal Intergenic	53631323	53634702	3380	2	uc007iwr.2	-9983	ENSMUSG00000020383	Il13	interleukin 13
225	chr11	53783463	53783556	94	3	-0.210945	Downstream (1-2kb)	53770473	53777324	6852	1	uc007iwz.2	12990	ENSMUSG00000018899	Irf1	interferon regulatory factor 1
226	chr11	57696165	57696375	211	5	0.193738	Intron (uc007jaa.1/171212, intron 1 of 2)	57645442	57726573	81132	1	uc007jaa.1	50723	ENSMUSG00000020520	Galnt10	polypeptide N-acetylgalactosaminyltransferase 10
227	chr11	57829739	57829910	172	4	0.086283	Promoter (2-3kb)	57828713	57832147	3435	2	uc007jaf.1	2237	ENSMUSG00000037335	Hand1	heart and neural crest derivatives expressed 1
228	chr11	58201350	58201585	236	3	-0.477567	Promoter (1-2kb)	58199556	58207575	8020	1	uc007jaq.1	1794	ENSMUSG00000078853	Igtp	interferon gamma induced GTPase
229	chr11	59953036	59953234	199	10	-0.130802	Intron (uc007jfg.1/192191, intron 1 of 1)	59948214	59963306	15093	1	uc007jfg.1	4822	ENSMUSG00000061650	Med9	mediator complex subunit 9
230	chr11	61143551	61143812	262	5	-0.127323	Intron (uc007jha.1/57916, intron 3 of 4)	61126755	61147642	20888	1	uc007jha.1	16796	ENSMUSG00000010142	Tnfrsf13b	tumor necrosis factor receptor superfamily, member 13b
231	chr11	61147591	61147808	218	7	0.0888535	Exon (uc007jha.1/57916, exon 5 of 5)	61126755	61147642	20888	1	uc007jha.1	20836	ENSMUSG00000010142	Tnfrsf13b	tumor necrosis factor receptor superfamily, member 13b
232	chr11	61225018	61225158	141	6	-0.206041	Distal Intergenic	61208742	61218418	9677	1	uc007jhe.3	16276	ENSMUSG00000019102	Aldh3a1	aldehyde dehydrogenase family 3, subfamily A1
233	chr11	62240733	62240887	155	3	-0.10355	Distal Intergenic	62248984	62266452	17469	1	uc007jio.1	-8097	ENSMUSG00000018500	Adora2b	adenosine A2b receptor
234	chr11	66807090	66807147	58	3	-0.240104	Distal Intergenic	66911991	66928700	16710	1	uc007jln.1	-104844	ENSMUSG00000048070	Pirt	phosphoinositide-interacting regulator of transient receptor potential channels
235	chr11	66911979	66912127	149	4	-0.13414	Promoter (<=1kb)	66911991	66928700	16710	1	uc007jln.1	0	ENSMUSG00000048070	Pirt	phosphoinositide-interacting regulator of transient receptor potential channels
236	chr11	68290674	68290860	187	4	0.169955	Intron (uc007jnm.1/18208, intron 2 of 6)	68209364	68386826	177463	2	uc007jnm.1	95966	ENSMUSG00000020902	Ntn1	netrin 1
237	chr11	68949990	68951809	1820	12	0.120235	5' UTR	68943154	68956858	13705	2	uc007jol.1	5049	ENSMUSG00000052921	Arhgef15	Rho guanine nucleotide exchange factor (GEF) 15
238	chr11	69520607	69520885	279	4	-0.136652	Exon (uc007jqg.1/327954, exon 7 of 86)	69420809	69549108	128300	2	uc007jqg.1	28223	ENSMUSG00000005237	Dnah2	dynein, axonemal, heavy chain 2
239	chr11	69588951	69589074	124	3	-0.136472	Intron (uc007jql.2/22059, intron 6 of 7)	69580359	69589821	9463	1	uc007jql.2	8592	ENSMUSG00000059552	Trp53	transformation related protein 53
240	chr11	70189406	70189552	147	4	-0.110936	Distal Intergenic	70166655	70170831	4177	1	uc007jtw.1	22751	ENSMUSG00000000318	Clec10a	C-type lectin domain family 10, member A
241	chr11	70473756	70473996	241	4	-0.136148	Distal Intergenic	70460196	70466199	6004	1	uc007jva.1	13560	ENSMUSG00000040829	Zmynd15	zinc finger, MYND-type containing 15
242	chr11	70742288	70742469	182	4	-0.201351	Distal Intergenic	70764447	70772928	8482	1	uc007jwo.2	-21978	ENSMUSG00000043602	Zfp3	zinc finger protein 3
243	chr11	75569149	75569235	87	5	-0.121114	3' UTR	75531694	75577572	45879	1	uc007keb.2	37455	ENSMUSG00000038178	Slc43a2	solute carrier family 43, member 2
244	chr11	77483955	77484130	176	3	-0.135873	Intron (uc007kgx.1/268445, intron 1 of 15)	77470487	77489678	19192	2	uc007kgx.1	5548	ENSMUSG00000037907	Ankrd13b	ankyrin repeat domain 13b
245	chr11	78348383	78348724	342	6	-0.0876737	3' UTR	78343495	78349164	5670	1	uc007kjb.2	4888	ENSMUSG00000002058	Unc119	unc-119 lipid binding chaperone
246	chr11	78792802	78792930	129	4	-0.100562	Distal Intergenic	78826595	78843899	17305	1	uc007kkb.2	-33665	ENSMUSG00000072640	Lyrm9	LYR motif containing 9
247	chr11	79207846	79210386	2541	7	-0.271093	Distal Intergenic	79239382	79243575	4194	2	uc007kkh.1	33189	ENSMUSG00000017677	Wsb1	WD repeat and SOCS box-containing 1
248	chr11	79658538	79658840	303	3	-0.143574	Intron (uc007kku.1/268451, intron 3 of 14)	79591212	79694012	102801	1	uc007kku.1	67326	ENSMUSG00000017639	Rab11fip4	RAB11 family interacting protein 4 (class II)
249	chr11	80323322	80323500	179	5	-0.13774	Exon (uc007klt.2/246104, exon 4 of 9)	80300912	80355986	55075	1	uc007klt.2	22410	ENSMUSG00000017692	Rhbdl3	rhomboid like 3
250	chr11	80477929	80478023	95	4	0.108877	Promoter (<=1kb)	80477046	80481179	4134	1	uc011yat.1	883	ENSMUSG00000048895	Cdk5r1	cyclin-dependent kinase 5, regulatory subunit 1 (p35)
251	chr11	84764567	84764700	134	3	0.0985551	Distal Intergenic	84716976	84720432	3457	2	uc007kqq.1	-44135	ENSMUSG00000085044	1700109G15Rik	RIKEN cDNA 1700109G15 gene
252	chr11	85918130	85918318	189	3	0.0980979	Distal Intergenic	85896765	85916097	19333	1	uc007ksd.2	21365	ENSMUSG00000000094	Tbx4	T-box 4
253	chr11	87757235	87757419	185	4	-0.137359	Promoter (<=1kb)	87756841	87756955	115	2	uc033fzd.1	-280	ENSMUSG00000065420	Mir142b	microRNA 142b
254	chr11	88011803	88012071	269	4	-0.125474	Distal Intergenic	87979525	87998298	18774	2	uc007kvb.2	-13505	ENSMUSG00000020483	Dynll2	dynein light chain LC8-type 2
255	chr11	88467890	88468188	299	7	-0.115856	Intron (uc007kvl.2/76626, intron 7 of 13)	88339382	88718267	378886	2	uc007kvl.2	250079	ENSMUSG00000069769	Msi2	musashi RNA-binding protein 2
256	chr11	92446348	92446482	135	3	-0.0724801	Distal Intergenic	93098410	93491923	393514	1	uc007kxg.1	-651928	ENSMUSG00000056158	Car10	carbonic anhydrase 10
257	chr11	93817411	93817520	110	4	-0.113258	Distal Intergenic	93859243	93885766	26524	2	uc007kxk.1	68246	ENSMUSG00000054079	Utp18	UTP18 small subunit processome component
258	chr11	94214073	94214147	75	3	0.259158	Promoter (2-3kb)	94211454	94215495	4042	1	uc007kyf.2	2619	ENSMUSG00000037573	Tob1	transducer of ErbB-2.1
259	chr11	94564358	94564568	211	6	-0.0900285	Intron (uc007kzc.1/264895, intron 10 of 15)	94557102	94601786	44685	2	uc007kzc.1	37218	ENSMUSG00000076435	Acsf2	acyl-CoA synthetase family member 2
260	chr11	94941245	94941463	219	4	-0.0588926	Exon (uc007kzn.2/12842, exon 13 of 51)	94936224	94953042	16819	1	uc007kzn.2	5021	ENSMUSG00000001506	Col1a1	collagen, type I, alpha 1
261	chr11	95082879	95082991	113	4	-0.100484	Distal Intergenic	95044475	95076811	32337	2	uc007kzx.2	-6068	ENSMUSG00000001507	Itga3	integrin alpha 3
262	chr11	95148342	95148544	203	3	0.0893009	Intron (uc007lab.1/320453, intron 1 of 2)	95145053	95159047	13995	1	uc007lab.1	3289	ENSMUSG00000086552	Dlx4os	distal-less homeobox 4, opposite strand
263	chr11	95535656	95535754	99	3	-0.103755	Distal Intergenic	95509846	95514565	4720	2	uc007lal.1	-21091	ENSMUSG00000046719	Nxph3	neurexophilin 3
264	chr11	95897012	95897177	166	8	-0.232003	Intron (uc007lax.1/14422, intron 1 of 10)	95863559	95914871	51313	2	uc007lax.1	17694	ENSMUSG00000013418	B4galnt2	beta-1,4-N-acetyl-galactosaminyl transferase 2
265	chr11	96131427	96131603	177	6	0.12923	Promoter (2-3kb)	96133786	96165452	31667	1	uc011ydd.1	-2183	ENSMUSG00000038756	Ttll6	tubulin tyrosine ligase-like family, member 6
266	chr11	96345654	96345867	214	10	-0.0623549	Exon (uc007lbw.1/15410, exon 4 of 4)	96323126	96347930	24805	1	uc007lbw.1	22528	ENSMUSG00000048763	Hoxb3	homeobox B3
267	chr11	96407532	96407650	119	4	0.0900926	Distal Intergenic	96365758	96368253	2496	1	uc007lbz.2	41774	ENSMUSG00000018973	Hoxb1	homeobox B1
268	chr11	96730487	96730796	310	4	-0.15145	Intron (uc007lce.2/78473, intron 7 of 7)	96464591	96732439	267849	1	uc007lce.2	265896	ENSMUSG00000057058	Skap1	src family associated phosphoprotein 1
269	chr11	97195294	97195485	192	4	-0.222314	Distal Intergenic	97159710	97187892	28183	2	uc011yds.1	-7402	ENSMUSG00000001440	Kpnb1	karyopherin (importin) beta 1
270	chr11	97627814	97628050	237	7	0.0838868	Promoter (1-2kb)	97627387	97629716	2330	2	uc007leg.1	1666	ENSMUSG00000043439	Epop	elongin BC and polycomb repressive complex 2 associated protein
271	chr11	97698376	97698593	218	8	0.147453	Promoter (<=1kb)	97688823	97699384	10562	2	uc007lel.2	791	ENSMUSG00000018537	Pcgf2	polycomb group ring finger 2
272	chr11	97718580	97718780	201	5	-0.133867	3' UTR	97715157	97744704	29548	2	uc007leq.1	25924	ENSMUSG00000018547	Pip4k2b	phosphatidylinositol-5-phosphate 4-kinase, type II, beta
273	chr11	97946179	97946228	50	3	-0.386262	Intron (uc007lfc.2/72324, intron 7 of 13)	97923237	97986446	63210	2	uc007lfc.2	40218	ENSMUSG00000017417	Plxdc1	plexin domain containing 1
274	chr11	100140188	100140283	96	4	0.124146	Downstream (<1kb)	100140810	100143699	2890	2	uc057azz.2	3416	ENSMUSG00000020911	Krt19	keratin 19
275	chr11	100166629	100166749	121	3	0.101017	Distal Intergenic	100140810	100145926	5117	2	uc007lkm.4	-20703	ENSMUSG00000020911	Krt19	keratin 19
276	chr11	100436956	100437059	104	4	-0.204371	Intron (uc007llc.1/68106, intron 4 of 8)	100422321	100441182	18862	2	uc007llc.1	4123	ENSMUSG00000017176	Nt5c3b	5'-nucleotidase, cytosolic IIIB
277	chr11	101164055	101164465	411	16	-0.109761	Promoter (<=1kb)	101162679	101165187	2509	2	uc007lno.3	722	ENSMUSG00000035172	Plekhh3	pleckstrin homology domain containing, family H (with MyTH4 domain) member 3
278	chr11	102039653	102039816	164	3	0.161814	Promoter (1-2kb)	102041511	102049087	7577	1	uc007lqf.2	-1695	ENSMUSG00000017309	Cd300lg	CD300 molecule like family member G
279	chr11	103224206	103224281	76	4	-0.231611	Exon (uc007lua.1/53859, exon 14 of 16)	103219764	103267401	47638	2	uc007lua.1	43120	ENSMUSG00000020941	Map3k14	mitogen-activated protein kinase kinase kinase 14
280	chr11	103262555	103262794	240	8	-0.207499	Intron (uc007lua.1/53859, intron 1 of 15)	103219764	103267401	47638	2	uc007lua.1	4607	ENSMUSG00000020941	Map3k14	mitogen-activated protein kinase kinase kinase 14
281	chr11	103341808	103342189	382	7	0.162072	Promoter (2-3kb)	103331484	103344702	13219	2	uc007lud.2	2513	ENSMUSG00000034255	Arhgap27	Rho GTPase activating protein 27
282	chr11	103350791	103350874	84	4	0.0905498	Intron (uc029roj.1/544817, intron 3 of 17)	103331484	103363692	32209	2	uc029roj.1	12818	ENSMUSG00000034255	Arhgap27	Rho GTPase activating protein 27
283	chr11	104132877	104133093	217	9	0.0310327	Promoter (<=1kb)	104132781	104175523	42743	1	uc007lvz.2	96	ENSMUSG00000018634	Crhr1	corticotropin releasing hormone receptor 1
284	chr11	105311601	105311826	226	5	-0.146565	Intron (uc007lxh.1/17534, intron 1 of 19)	105292646	105343871	51226	1	uc007lxh.1	18955	ENSMUSG00000020695	Mrc2	mannose receptor, C type 2
285	chr11	106341128	106341203	76	3	-0.151443	Intron (uc007lyu.1/110880, intron 10 of 23)	106318593	106349390	30798	2	uc007lyu.1	8187	ENSMUSG00000001027	Scn4a	sodium channel, voltage-gated, type IV, alpha
286	chr11	107799537	107799704	168	3	0.113768	Distal Intergenic	107734780	107794464	59685	2	uc007maz.1	-5073	ENSMUSG00000020723	Cacng4	calcium channel, voltage-dependent, gamma subunit 4
287	chr11	108936577	108937062	486	11	0.153124	Intron (uc007mbu.3/12006, intron 3 of 10)	108920349	108950783	30435	1	uc007mbu.3	16228	ENSMUSG00000000142	Axin2	axin 2
288	chr11	110344773	110345011	239	6	-0.210259	Distal Intergenic	110325496	110337716	12221	2	uc007mdq.1	-7057	ENSMUSG00000018800	Abca5	ATP-binding cassette, sub-family A (ABC1), member 5
289	chr11	110416463	110416632	170	4	0.211187	Intron (uc007mdr.1/26399, intron 1 of 11)	110399122	110513637	114516	1	uc007mdr.1	17341	ENSMUSG00000020623	Map2k6	mitogen-activated protein kinase kinase 6
290	chr11	112987773	112988093	321	5	-0.152885	Distal Intergenic	112822965	112825128	2164	2	uc007mef.2	-162645	NA	1700012H19Rik	RIKEN cDNA 1700012H19 gene
291	chr11	113254978	113255116	139	5	-0.161594	Intron (uc007mek.2/69806, intron 8 of 11)	113244854	113565815	320962	2	uc007mek.2	310699	ENSMUSG00000041654	Slc39a11	solute carrier family 39 (metal ion transporter), member 11
292	chr11	113291677	113291854	178	4	0.0833525	Intron (uc007mek.2/69806, intron 8 of 11)	113244854	113565815	320962	2	uc007mek.2	273961	ENSMUSG00000041654	Slc39a11	solute carrier family 39 (metal ion transporter), member 11
293	chr11	113499127	113499266	140	4	-0.14403	Intron (uc007mek.2/69806, intron 5 of 11)	113244854	113565815	320962	2	uc007mek.2	66549	ENSMUSG00000041654	Slc39a11	solute carrier family 39 (metal ion transporter), member 11
294	chr11	113625301	113625558	258	4	-0.158645	Exon (uc011yha.2/20606, exon 2 of 2)	113619481	113625366	5886	1	uc011yha.2	5820	ENSMUSG00000047904	Sstr2	somatostatin receptor 2
295	chr11	113727503	113727654	152	3	0.141883	3' UTR	113726850	113751160	24311	2	uc007mfb.2	23506	ENSMUSG00000041598	Cdc42ep4	CDC42 effector protein (Rho GTPase binding) 4
296	chr11	114655784	114655918	135	4	-0.106778	Distal Intergenic	114668543	114672331	3789	1	uc007mfk.1	-12625	ENSMUSG00000057322	Rpl38	ribosomal protein L38
297	chr11	114829740	114829842	103	4	0.0924373	Distal Intergenic	114851532	114872617	21086	1	uc007mfw.2	-21690	ENSMUSG00000051043	Gprc5c	G protein-coupled receptor, family C, group 5, member C
298	chr11	115257832	115257997	166	6	0.136357	Exon (uc011yhk.1/14813, exon 3 of 13)	115249169	115266313	17145	2	uc011yhk.1	8316	ENSMUSG00000020734	Grin2c	glutamate receptor, ionotropic, NMDA2C (epsilon 3)
299	chr11	115453648	115453761	114	3	0.128358	Distal Intergenic	115447961	115448060	100	2	uc029rps.1	-5588	ENSMUSG00000093096	Mir3968	microRNA 3968
300	chr11	115677773	115677938	166	3	-0.173403	Intron (uc007mii.2/14784, intron 1 of 3)	115644045	115699356	55312	2	uc007mii.2	21418	ENSMUSG00000059923	Grb2	growth factor receptor bound protein 2
301	chr11	115811462	115812433	972	18	0.270339	Promoter (1-2kb)	115799352	115813592	14241	2	uc007mip.1	1159	ENSMUSG00000034471	Caskin2	CASK-interacting protein 2
302	chr11	115831090	115831378	289	11	0.277935	Intron (uc007mit.1/217325, intron 1 of 25)	115824058	115855780	31723	1	uc007mit.1	7032	ENSMUSG00000020782	Llgl2	LLGL2 scribble cell polarity complex component
303	chr11	116004872	116005677	806	21	0.158034	Exon (uc007mjh.1/192897, exon 33 of 40)	115974725	116008411	33687	1	uc007mjh.1	30147	ENSMUSG00000020758	Itgb4	integrin beta 4
304	chr11	116106420	116106704	285	3	0.110999	Promoter (1-2kb)	116105750	116108106	2357	2	uc007mjw.2	1402	ENSMUSG00000020773	Trim47	tripartite motif-containing 47
305	chr11	116666685	116666844	160	4	-0.0893392	Intron (uc007mlw.2/100038570, intron 5 of 5)	116653534	116668389	14856	1	uc007mlw.2	13151	ENSMUSG00000075410	Prcd	photoreceptor disc component
306	chr11	117475073	117475262	190	3	-0.167343	Distal Intergenic	117484368	117489014	4647	1	uc056ypf.2	-9106	ENSMUSG00000069588	Gm11733	predicted gene 11733
307	chr11	117879898	117880087	190	3	-0.28466	Distal Intergenic	117867949	117873526	5578	2	uc011yik.1	-6372	ENSMUSG00000017713	Tha1	threonine aldolase 1
308	chr11	117883217	117883475	259	3	-0.161873	Distal Intergenic	117867949	117873526	5578	2	uc011yik.1	-9691	ENSMUSG00000017713	Tha1	threonine aldolase 1
309	chr11	117923343	117923500	158	4	-0.161864	Distal Intergenic	117966079	117969366	3288	2	uc007moi.3	45866	ENSMUSG00000053113	Socs3	suppressor of cytokine signaling 3
310	chr11	117959647	117960125	479	8	-0.0895696	Distal Intergenic	117966079	117969366	3288	2	uc007moi.3	9241	ENSMUSG00000053113	Socs3	suppressor of cytokine signaling 3
311	chr11	117968098	117968190	93	4	-0.0293778	Promoter (1-2kb)	117966079	117969366	3288	2	uc007moi.3	1176	ENSMUSG00000053113	Socs3	suppressor of cytokine signaling 3
312	chr11	117975612	117975743	132	5	-0.215529	Distal Intergenic	117966079	117969366	3288	2	uc007moi.3	-6246	ENSMUSG00000053113	Socs3	suppressor of cytokine signaling 3
313	chr11	119115562	119115679	118	3	-0.110384	Distal Intergenic	119077571	119086237	8667	2	uc007mpx.2	-29325	ENSMUSG00000039989	Cbx4	chromobox 4
314	chr11	119187588	119187811	224	4	-0.185243	Intron (uc057knb.1/207592, intron 2 of 10)	119143043	119210740	67698	2	uc057knb.1	22929	ENSMUSG00000039976	Tbc1d16	TBC1 domain family, member 16
315	chr11	119228105	119228214	110	4	0.107017	Promoter (<=1kb)	119143043	119228499	85457	2	uc007mqa.2	285	ENSMUSG00000039976	Tbc1d16	TBC1 domain family, member 16
316	chr11	120628189	120628313	125	4	-0.1372	Downstream (<1kb)	120623280	120625002	1723	2	uc011yjg.1	-3187	ENSMUSG00000025138	Sirt7	sirtuin 7
317	chr11	120763448	120763576	129	6	-0.143871	3' UTR	120782383	120783783	1401	2	uc007mun.1	20207	ENSMUSG00000025158	Rfng	RFNG O-fucosylpeptide 3-beta-N-acetylglucosaminyltransferase
318	chr12	3235249	3235500	252	8	0.115163	Promoter (<=1kb)	3235526	3250374	14849	1	uc007mwj.2	-26	ENSMUSG00000079179	Rab10os	RAB10, member RAS oncogene family, opposite strand
319	chr12	3398970	3399093	124	3	-0.0887286	Intron (uc007mwm.1/16570, intron 5 of 7)	3365132	3406494	41363	1	uc007mwm.1	33838	ENSMUSG00000020668	Kif3c	kinesin family member 3C
320	chr12	3491365	3491576	212	3	-0.144103	Intron (uc033gcg.2/75302, intron 9 of 11)	3426857	3506852	79996	1	uc033gcg.2	64508	ENSMUSG00000037486	Asxl2	additional sex combs like 2, transcriptional regulator
321	chr12	17007006	17007160	155	3	-0.11991	3' UTR	17004958	17011727	6770	2	uc007ncm.2	4567	ENSMUSG00000071398	2410004P03Rik	RIKEN cDNA 2410004P03 gene
322	chr12	18387898	18388008	111	7	0.154139	Distal Intergenic	18514510	18535254	20745	1	uc007ndb.2	-126502	ENSMUSG00000073197	5730507C01Rik	RIKEN cDNA 5730507C01 gene
323	chr12	18853392	18853525	134	7	0.176227	Distal Intergenic	18514510	18535254	20745	1	uc011ykq.1	338882	ENSMUSG00000073197	5730507C01Rik	RIKEN cDNA 5730507C01 gene
324	chr12	19176163	19176204	42	5	0.182461	Distal Intergenic	18514510	18535254	20745	1	uc011ykq.1	661653	ENSMUSG00000073197	5730507C01Rik	RIKEN cDNA 5730507C01 gene
325	chr12	21164401	21166101	1701	9	0.143268	Intron (uc007ndi.1/211914, intron 1 of 27)	21111756	21270171	158416	1	uc007ndi.1	52645	ENSMUSG00000052632	Asap2	ArfGAP with SH3 domain, ankyrin repeat and PH domain 2
326	chr12	24589589	24589906	318	6	0.130822	Intron (uc007nem.2/195733, intron 8 of 15)	24572287	24617391	45105	1	uc007nem.2	17302	ENSMUSG00000020656	Grhl1	grainyhead like transcription factor 1
327	chr12	27341606	27342246	641	22	0.0656227	Promoter (<=1kb)	27334268	27342718	8451	2	uc007nfn.2	472	ENSMUSG00000063632	Sox11	SRY (sex determining region Y)-box 11
328	chr12	27342940	27343164	225	21	0.0987475	Promoter (<=1kb)	27334268	27342718	8451	2	uc007nfn.2	-222	ENSMUSG00000063632	Sox11	SRY (sex determining region Y)-box 11
329	chr12	43498079	43498199	121	4	-0.158811	Distal Intergenic	44205897	44210068	4172	2	uc007nlo.1	711869	ENSMUSG00000014905	Dnajb9	DnaJ heat shock protein family (Hsp40) member B9
330	chr12	49385393	49385865	473	18	0.094021	Promoter (2-3kb)	49382883	49386867	3985	1	uc011ylr.1	2510	ENSMUSG00000020950	Foxg1	forkhead box G1
331	chr12	51843806	51843976	171	3	0.126272	Exon (uc057knx.1/uc057knx.1, exon 2 of 2)	51743722	51829536	85815	2	uc007nmz.2	-14270	ENSMUSG00000035247	Hectd1	HECT domain E3 ubiquitin protein ligase 1
332	chr12	52636397	52636500	104	3	-0.136887	Distal Intergenic	52599984	52602322	2339	2	uc007nnl.1	-34075	ENSMUSG00000100315	1700031P21Rik	RIKEN cDNA 1700031P21 gene
333	chr12	55493317	55493645	329	5	0.130337	Promoter (<=1kb)	55489409	55492647	3239	2	uc007nor.2	-670	ENSMUSG00000021025	Nfkbia	nuclear factor of kappa light polypeptide gene enhancer in B cells inhibitor, alpha
334	chr12	69423080	69423262	183	3	-0.070674	Distal Intergenic	69372150	69375980	3831	1	uc007nsj.1	50930	ENSMUSG00000044147	Arf6	ADP-ribosylation factor 6
335	chr12	71812673	71812821	149	4	0.120912	Distal Intergenic	71831068	71953519	122452	1	uc007nuw.2	-18247	ENSMUSG00000034574	Daam1	dishevelled associated activator of morphogenesis 1
336	chr12	73339367	73339542	176	7	0.254697	Intron (uc011yns.2/625098, intron 8 of 15)	73286848	73354045	67198	1	uc011yns.2	52519	ENSMUSG00000044712	Slc38a6	solute carrier family 38, member 6
337	chr12	73723926	73724121	196	4	-0.104019	Intron (uc007nwn.3/18755, intron 10 of 13)	73584796	73778185	193390	1	uc007nwn.3	139130	ENSMUSG00000021108	Prkch	protein kinase C, eta
338	chr12	73758319	73758494	176	4	-0.143035	Intron (uc007nwn.3/18755, intron 10 of 13)	73584796	73778185	193390	1	uc007nwn.3	173523	ENSMUSG00000021108	Prkch	protein kinase C, eta
339	chr12	73953041	73953163	123	7	0.0721724	Distal Intergenic	73964530	73984820	20291	1	uc007nwt.1	-11367	ENSMUSG00000021113	Snapc1	small nuclear RNA activating complex, polypeptide 1
340	chr12	75389216	75416996	27781	4	0.0103238	Promoter (<=1kb)	75411720	75416781	5062	2	uc007nxd.1	0	ENSMUSG00000048982	Gphb5	glycoprotein hormone beta 5
341	chr12	76086755	76086836	82	3	-0.208602	Intron (uc007nxp.1/319565, intron 99 of 115)	75818318	76110928	292611	1	uc007nxp.1	268437	ENSMUSG00000063450	Syne2	spectrin repeat containing, nuclear envelope 2
342	chr12	76405047	76405473	427	15	0.0578032	Promoter (<=1kb)	76404176	76406938	2763	1	uc007nyf.2	871	ENSMUSG00000059970	Hspa2	heat shock protein 2
343	chr12	79865088	79865256	169	3	-0.170586	Distal Intergenic	79917019	79924733	7715	2	uc007oak.1	59477	ENSMUSG00000112765	9430078K24Rik	RIKEN cDNA 9430078K24 gene
344	chr12	79917626	79917857	232	4	0.264238	Exon (uc007oak.1/77290, exon 3 of 3)	79917019	79924733	7715	2	uc007oak.1	6876	ENSMUSG00000112765	9430078K24Rik	RIKEN cDNA 9430078K24 gene
345	chr12	80168285	80168524	240	3	0.150198	3' UTR	80167542	80172144	4603	2	uc007oao.2	3620	ENSMUSG00000015143	Actn1	actinin, alpha 1
346	chr12	80458544	80458665	122	3	-0.143289	Distal Intergenic	80463095	80498135	35041	1	uc007oas.2	-4430	ENSMUSG00000032705	Exd2	exonuclease 3'-5' domain containing 2
347	chr12	81668547	81668712	166	6	-0.272664	Distal Intergenic	81631249	81667557	36309	1	uc007ocm.2	37298	ENSMUSG00000042734	Ttc9	tetratricopeptide repeat domain 9
348	chr12	81861892	81862046	155	3	0.187287	Promoter (1-2kb)	81860030	82000924	140895	1	uc007ocq.1	1862	ENSMUSG00000021140	Pcnx	pecanex homolog
349	chr12	81971351	81971514	164	5	-0.111247	Exon (uc007ocq.1/54604, exon 20 of 36)	81860030	82000924	140895	1	uc007ocq.1	111321	ENSMUSG00000021140	Pcnx	pecanex homolog
350	chr12	83427735	83427924	190	3	0.128785	Intron (uc007odc.2/70127, intron 1 of 10)	83213751	83487736	273986	2	uc007odc.2	59812	ENSMUSG00000021221	Dpf3	D4, zinc and double PHD fingers, family 3
351	chr12	83977852	83978079	228	4	-0.116342	Distal Intergenic	83987861	83993877	6017	1	uc011yor.2	-9782	ENSMUSG00000021226	Acot2	acyl-CoA thioesterase 2
352	chr12	86882194	86882434	241	9	0.0740517	Promoter (2-3kb)	86880703	86884814	4112	2	uc007oia.2	2380	ENSMUSG00000034168	Irf2bpl	interferon regulatory factor 2 binding protein-like
353	chr12	91752343	91752488	146	4	-0.0953202	Intron (uc007okt.2/108800, intron 1 of 6)	91633009	91786436	153428	2	uc007okt.2	33948	ENSMUSG00000020961	Ston2	stonin 2
354	chr12	95694772	95695671	900	18	0.0313749	Promoter (<=1kb)	95695357	95785215	89859	1	uc057koy.1	0	ENSMUSG00000047414	Flrt2	fibronectin leucine rich transmembrane protein 2
355	chr12	97976538	97976715	178	3	-0.0624932	Distal Intergenic	98202300	98259459	57160	2	uc007olf.2	282744	ENSMUSG00000021003	Galc	galactosylceramidase
356	chr12	98677590	98677665	76	4	-0.111637	3' UTR	98676741	98683750	7010	2	uc007orc.2	6085	ENSMUSG00000021009	Ptpn21	protein tyrosine phosphatase, non-receptor type 21
357	chr12	100005297	100005421	125	3	-0.1163	Intron (uc007osi.2/217826, intron 2 of 2)	99964499	100062682	98184	1	uc007osi.2	40798	ENSMUSG00000045404	Kcnk13	potassium channel, subfamily K, member 13
358	chr12	100925100	100925259	160	3	-0.089458	Exon (uc007otd.1/68339, exon 12 of 17)	100912700	100945908	33209	2	uc007otd.1	20649	ENSMUSG00000021182	Ccdc88c	coiled-coil domain containing 88C
359	chr12	101906018	101906141	124	7	-0.187994	Intron (uc007ott.2/109181, intron 1 of 20)	101837372	101913171	75800	2	uc007ott.2	7030	ENSMUSG00000021188	Trip11	thyroid hormone receptor interactor 11
360	chr12	102368450	102368616	167	6	-0.108708	Exon (uc007ouc.2/217835, exon 6 of 10)	102283074	102390854	107781	1	uc007ouc.2	85376	ENSMUSG00000044456	Rin3	Ras and Rab interactor 3
361	chr12	104850643	104850713	71	4	0.191613	Intron (uc007oxl.1/94040, intron 1 of 13)	104763114	104865076	101963	2	uc007oxl.1	14363	ENSMUSG00000021097	Clmn	calmin
362	chr12	105862692	105862878	187	5	0.0921921	Distal Intergenic	105784702	105838944	54243	1	uc011yrm.2	77990	ENSMUSG00000021111	Papola	poly (A) polymerase alpha
363	chr12	106478220	106478472	253	6	0.0668336	Distal Intergenic	106442652	106447666	5015	2	uc011yrn.1	-30554	ENSMUSG00000092066	1700121N20Rik	RIKEN cDNA 1700121N20 gene
364	chr12	108527633	108527971	339	4	-0.104595	Exon (uc011yrt.2/68519, exon 16 of 22)	108371153	108539564	168412	1	uc011yrt.2	156480	ENSMUSG00000058070	Eml1	echinoderm microtubule associated protein like 1
365	chr12	109071209	109071522	314	8	-0.100313	Promoter (2-3kb)	109032182	109068217	36036	2	uc007pal.1	-2992	ENSMUSG00000040867	Begain	brain-enriched guanylate kinase-associated
366	chr12	110279043	110279264	222	8	0.0438051	Promoter (<=1kb)	110279230	110281097	1868	1	uc007pbi.1	0	ENSMUSG00000075707	Dio3	deiodinase, iodothyronine type III
367	chr12	111274889	111275100	212	8	-0.196246	Exon (uc007pcp.2/93835, exon 7 of 12)	111271096	111276426	5331	1	uc007pcp.2	3793	ENSMUSG00000021278	Amn	amnionless
368	chr12	112236894	112237086	193	4	0.113065	Distal Intergenic	112146208	112181747	35540	1	uc007pem.1	90686	ENSMUSG00000021294	Kif26a	kinesin family member 26A
369	chr12	112331221	112331342	122	6	-0.218966	Distal Intergenic	112411023	112423198	12176	2	uc011yve.1	91856	ENSMUSG00000047828	A730018C14Rik	RIKEN cDNA A730018C14 gene
370	chr12	115560463	115560607	145	4	-0.0067145	Intron (uc057kpk.1/uc057kpk.1, intron 60 of 1299)	115695720	115695794	75	2	uc033ggj.1	135187	ENSMUSG00000098336	Mir6388	microRNA 6388
371	chr12	117857168	117857350	183	3	-0.26961	Intron (uc007pid.1/217946, intron 1 of 9)	117843861	117878706	34846	1	uc007pid.1	13307	ENSMUSG00000021175	Cdca7l	cell division cycle associated 7 like
372	chr12	118849369	118849758	390	17	0.0581212	Exon (uc007pih.2/320145, exon 3 of 3)	118846329	118852578	6250	1	uc007pih.2	3040	ENSMUSG00000048562	Sp8	trans-acting transcription factor 8
373	chr12	119237817	119237917	101	3	0.0738715	Promoter (<=1kb)	119162803	119238276	75474	2	uc007pik.1	359	ENSMUSG00000025321	Itgb8	integrin beta 8
374	chr13	9996644	9996749	106	3	-0.0984343	Intron (uc007plb.1/12671, intron 4 of 4)	9876613	10360803	484191	2	uc007plb.1	364054	ENSMUSG00000046159	Chrm3	cholinergic receptor, muscarinic 3, cardiac
375	chr13	10359452	10359620	169	4	0.0749911	Promoter (1-2kb)	9876613	10360803	484191	2	uc007plb.1	1183	ENSMUSG00000046159	Chrm3	cholinergic receptor, muscarinic 3, cardiac
376	chr13	12106452	12106627	176	5	0.0476667	Promoter (<=1kb)	11553103	12106945	553843	2	uc007pld.1	318	ENSMUSG00000021313	Ryr2	ryanodine receptor 2, cardiac
377	chr13	15463582	15463879	298	15	0.0796127	Promoter (<=1kb)	15463723	15663518	199796	1	uc007pnr.1	0	ENSMUSG00000021318	Gli3	GLI-Kruppel family member GLI3
378	chr13	15887145	15887277	133	3	-0.0686448	Intron (uc007pnu.1/100503142, intron 3 of 3)	15813548	16023423	209876	2	uc007pnu.1	136146	NA	B230303A05Rik	U1 small nuclear ribonucleoprotein 1C pseudogene
379	chr13	21914537	21914614	78	4	-0.0821867	Distal Intergenic	21896918	21897049	132	2	uc011ywv.1	-17488	ENSMUSG00000088148	Mir1983	microRNA 1983
380	chr13	21935520	21935623	104	5	-0.101034	Exon (uc033gin.1/uc033gin.1, exon 1 of 1)	21945094	21960485	15392	1	uc007pry.1	-9471	ENSMUSG00000006720	Zfp184	zinc finger protein 184 (Kruppel-like)
381	chr13	21981907	21982241	335	7	0.213351	Promoter (<=1kb)	21981181	21985907	4727	1	uc011ywx.2	726	ENSMUSG00000016982	Pom121l2	POM121 membrane glycoprotein-like 2 (rat)
382	chr13	24501625	24501826	202	4	-0.0836041	Distal Intergenic	24582189	24733806	151618	1	uc033glb.1	-80363	ENSMUSG00000036006	Ripor2	RHO family interacting cell polarization regulator 2
383	chr13	34223230	34223341	112	5	0.216745	Intron (uc007qbg.1/73102, intron 1 of 7)	34179158	34299151	119994	2	uc007qbg.1	75810	ENSMUSG00000038267	Slc22a23	solute carrier family 22, member 23
384	chr13	34814609	34814725	117	3	0.135964	Distal Intergenic	34875494	34884766	9273	1	uc007qbn.2	-60769	ENSMUSG00000021413	Prpf4b	pre-mRNA processing factor 4B
385	chr13	36726617	36726732	116	6	0.117678	3' UTR	36725622	36734477	8856	2	uc007qcm.3	7745	ENSMUSG00000039114	Nrn1	neuritin 1
386	chr13	37948888	37949015	128	3	-0.014312	Exon (uc007qcy.3/68750, exon 10 of 10)	37826912	37952005	125094	1	uc007qcy.3	121976	ENSMUSG00000039087	Rreb1	ras responsive element binding protein 1
387	chr13	38580274	38580388	115	4	-0.0639517	Distal Intergenic	38500266	38528824	28559	2	uc007qdt.3	-51450	ENSMUSG00000038991	Txndc5	thioredoxin domain containing 5
388	chr13	38912478	38912595	118	3	-0.0801184	Distal Intergenic	38932140	38960537	28398	2	uc007qdy.2	47942	ENSMUSG00000021432	Slc35b3	solute carrier family 35, member B3
389	chr13	40606484	40606673	190	3	0.110545	Distal Intergenic	40715303	40725187	9885	2	uc007qed.3	118514	ENSMUSG00000021359	Tfap2a	transcription factor AP-2, alpha
390	chr13	40918526	40918687	162	4	-0.142762	Exon (uc007qen.1/14538, exon 1 of 2)	40859768	40960892	101125	1	uc007qel.2	58758	ENSMUSG00000021360	Gcnt2	glucosaminyl (N-acetyl) transferase 2, I-branching enzyme
391	chr13	43503331	43503465	135	3	0.132661	Distal Intergenic	43402673	43480973	78301	2	uc011yyu.1	-22358	ENSMUSG00000038546	Ranbp9	RAN binding protein 9
392	chr13	44532802	44532919	118	4	-0.168604	Distal Intergenic	44439727	44457567	17841	1	uc007qgq.1	93075	ENSMUSG00000098144	1700029N11Rik	RIKEN cDNA 1700029N11 gene
393	chr13	44534456	44534748	293	4	-0.111257	Distal Intergenic	44439727	44457567	17841	1	uc007qgq.1	94729	ENSMUSG00000098144	1700029N11Rik	RIKEN cDNA 1700029N11 gene
394	chr13	44660391	44660581	191	4	-0.15968	Distal Intergenic	44730774	44921643	190870	1	uc007qgr.2	-70193	ENSMUSG00000038518	Jarid2	jumonji, AT rich interactive domain 2
395	chr13	45078697	45078798	102	3	0.138851	Distal Intergenic	44922079	45002096	80018	2	uc007qgx.2	-76601	ENSMUSG00000057531	Dtnbp1	dystrobrevin binding protein 1
396	chr13	45414083	45414257	175	4	-0.123915	Distal Intergenic	45389742	45411940	22199	1	uc007qgz.1	24341	ENSMUSG00000038175	Mylip	myosin regulatory light chain interacting protein
397	chr13	45872292	45872525	234	3	-0.0813113	Intron (uc011yyv.3/20238, intron 2 of 7)	45549755	45964991	415237	2	uc011yyv.3	92466	ENSMUSG00000046876	Atxn1	ataxin 1
398	chr13	46429224	46429411	188	5	0.184618	3' UTR	46418300	46431099	12800	1	uc007qhe.1	10924	ENSMUSG00000038132	Rbm24	RNA binding motif protein 24
399	chr13	46503842	46504032	191	6	-0.186678	Promoter (1-2kb)	46501903	46650281	148379	1	uc007qhf.2	1939	ENSMUSG00000021373	Cap2	CAP, adenylate cyclase-associated protein, 2 (yeast)
400	chr13	46927177	46927259	83	3	-0.19765	Promoter (2-3kb)	46749087	46929718	180632	2	uc007qhn.2	2459	ENSMUSG00000021375	Kif13a	kinesin family member 13A
401	chr13	49224732	49224923	192	3	0.115725	Distal Intergenic	49202951	49216026	13076	2	uc007qiy.1	-8706	ENSMUSG00000037960	Card19	caspase recruitment domain family, member 19
402	chr13	50971705	50971955	251	5	-0.192072	Distal Intergenic	51097738	51100727	2990	2	uc007qlx.2	128772	NA	9430083A17Rik	RIKEN cDNA 9430083A17 gene
403	chr13	51071313	51071477	165	5	-0.20159	Distal Intergenic	51097738	51100727	2990	2	uc007qlx.2	29250	NA	9430083A17Rik	RIKEN cDNA 9430083A17 gene
404	chr13	51842779	51843067	289	7	-0.129828	Distal Intergenic	51846675	51848475	1801	1	uc007qmq.3	-3608	ENSMUSG00000021453	Gadd45g	growth arrest and DNA-damage-inducible 45 gamma
405	chr13	51843883	51844043	161	3	-0.0649854	Promoter (2-3kb)	51846675	51848475	1801	1	uc007qmq.3	-2632	ENSMUSG00000021453	Gadd45g	growth arrest and DNA-damage-inducible 45 gamma
406	chr13	52041501	52041613	113	3	-0.219642	Distal Intergenic	52096741	52124160	27420	1	uc007qms.2	-55128	ENSMUSG00000113211	4921525O09Rik	RIKEN cDNA 4921525O09 gene
407	chr13	52109576	52109747	172	4	-0.142264	Intron (uc007qms.2/74050, intron 3 of 7)	52096741	52124160	27420	1	uc007qms.2	12835	ENSMUSG00000113211	4921525O09Rik	RIKEN cDNA 4921525O09 gene
408	chr13	52610899	52611160	262	5	-0.0855933	Exon (uc007qmx.1/20963, exon 2 of 2)	52583437	52613685	30249	1	uc007qmx.1	27462	ENSMUSG00000021457	Syk	spleen tyrosine kinase
409	chr13	53284977	53285459	483	14	0.0861124	Promoter (<=1kb)	53109317	53286109	176793	2	uc007qnj.1	650	ENSMUSG00000021464	Ror2	receptor tyrosine kinase-like orphan receptor 2
410	chr13	54818882	54819047	166	4	-0.101916	Distal Intergenic	54789405	54796775	7371	1	uc007qpl.2	29477	ENSMUSG00000025875	Tspan17	tetraspanin 17
411	chr13	55040562	55040707	146	3	-0.133693	Exon (uc007qpv.2/20184, exon 11 of 15)	55027880	55100300	72421	2	uc007qpv.2	59593	ENSMUSG00000025878	Uimc1	ubiquitin interaction motif containing 1
412	chr13	55813343	55813474	132	3	-0.0921155	Distal Intergenic	55825054	55831425	6372	2	uc007qsd.1	17951	ENSMUSG00000021506	Pitx1	paired-like homeodomain transcription factor 1
413	chr13	55832976	55833126	151	3	0.107194	Promoter (1-2kb)	55825054	55831425	6372	2	uc007qsd.1	-1551	ENSMUSG00000021506	Pitx1	paired-like homeodomain transcription factor 1
414	chr13	55976666	55976799	134	3	0.132368	Distal Intergenic	55825054	55831425	6372	2	uc007qsd.1	-145241	ENSMUSG00000021506	Pitx1	paired-like homeodomain transcription factor 1
415	chr13	56752627	56752740	114	6	0.141946	Distal Intergenic	56703668	56742378	38711	1	uc007qta.2	48959	ENSMUSG00000021540	Smad5	SMAD family member 5
416	chr13	59664352	59664524	173	5	-0.110043	Exon (uc007quw.1/105348, exon 4 of 11)	59634996	59675784	40789	2	uc007quw.1	11260	ENSMUSG00000021556	Golm1	golgi membrane protein 1
417	chr13	60176363	60176536	174	7	0.0509208	Promoter (<=1kb)	60174405	60177535	3131	2	uc007qvi.2	999	ENSMUSG00000052957	Gas1	growth arrest specific 1
418	chr13	60176545	60176948	404	13	0.036519	Promoter (<=1kb)	60174405	60177535	3131	2	uc007qvi.2	587	ENSMUSG00000052957	Gas1	growth arrest specific 1
419	chr13	60497893	60498095	203	5	0.103648	Distal Intergenic	60601947	60721980	120034	1	uc007qvl.1	-103852	ENSMUSG00000021559	Dapk1	death associated protein kinase 1
420	chr13	70823792	70824001	210	3	-0.231906	Intron (uc007rcz.1/271127, intron 3 of 22)	70727808	70841810	114003	2	uc007rcz.1	17809	ENSMUSG00000049538	Adamts16	a disintegrin-like and metallopeptidase (reprolysin type) with thrombospondin type 1 motif, 16
421	chr13	72292633	72292736	104	5	0.196627	Distal Intergenic	71958232	71963723	5492	2	uc007rdd.1	-328910	ENSMUSG00000060969	Irx1	Iroquois homeobox 1
422	chr13	95248311	95248763	453	6	0.182044	Promoter (1-2kb)	95024105	95250304	226200	2	uc007rmc.2	1541	ENSMUSG00000021684	Pde8b	phosphodiesterase 8B
423	chr13	95443843	95445419	1577	8	-0.0862381	Promoter (<=1kb)	95431376	95444831	13456	2	uc007rmk.2	0	ENSMUSG00000021680	Crhbp	corticotropin releasing hormone binding protein
424	chr13	97297716	97297824	109	5	-0.309257	Distal Intergenic	97241105	97253040	11936	1	uc007rod.2	56611	ENSMUSG00000041773	Enc1	ectodermal-neural cortex 1
425	chr13	97928024	97928387	364	5	0.1382	Intron (uc007roh.1/110596, intron 35 of 35)	97898595	98206165	307571	2	uc007roh.1	277778	ENSMUSG00000021662	Arhgef28	Rho guanine nucleotide exchange factor (GEF) 28
426	chr13	100547858	100548055	198	4	0.163289	Intron (uc011zdx.1/18260, intron 1 of 8)	100497367	100552481	55115	2	uc011zdx.1	4426	ENSMUSG00000021638	Ocln	occludin
427	chr13	102747261	102747375	115	6	-0.127062	Intron (uc007rsb.3/328329, intron 26 of 28)	102732488	103334492	602005	2	uc007rsb.3	587117	ENSMUSG00000034751	Mast4	microtubule associated serine/threonine kinase family member 4
428	chr13	103097343	103097457	115	3	0.0637853	Intron (uc007rsb.3/328329, intron 3 of 28)	102732488	103334492	602005	2	uc007rsb.3	237035	ENSMUSG00000034751	Mast4	microtubule associated serine/threonine kinase family member 4
429	chr13	107072934	107073154	221	5	0.114395	Intron (uc057kqu.1/uc057kqu.1, intron 1 of 2)	107032776	107055497	22722	1	uc007ruh.1	40158	ENSMUSG00000071181	3830408C21Rik	RIKEN cDNA 3830408C21 gene
430	chr13	107600766	107600910	145	3	0.0784833	Distal Intergenic	107687397	107692168	4772	1	uc007run.2	-86487	ENSMUSG00000102000	1700006H21Rik	RIKEN cDNA 1700006H21 gene
431	chr13	107963167	107963529	363	6	0.176176	Distal Intergenic	107724617	107890064	165448	2	uc007ruq.2	-73103	ENSMUSG00000032846	Zswim6	zinc finger SWIM-type containing 6
432	chr13	109659183	109659415	233	4	-0.244439	Intron (uc007rvg.2/238871, intron 3 of 16)	108654105	109955969	1301865	1	uc007rvg.2	1005078	ENSMUSG00000021699	Pde4d	phosphodiesterase 4D, cAMP specific
433	chr13	109932701	109932822	122	5	-0.0984705	Intron (uc007rvg.2/238871, intron 8 of 16)	108654105	109955969	1301865	1	uc007rvg.2	1278596	ENSMUSG00000021699	Pde4d	phosphodiesterase 4D, cAMP specific
434	chr13	111980022	111980208	187	3	0.104501	Distal Intergenic	111867936	111871937	4002	1	uc007rwb.1	112086	ENSMUSG00000086111	Gm15326	predicted gene 15326
435	chr13	112775907	112776053	147	3	-0.123761	Distal Intergenic	112800777	112867894	67118	1	uc007rwq.2	-24724	ENSMUSG00000021759	Plpp1	phospholipid phosphatase 1
436	chr13	112835289	112835406	118	5	0.152052	Intron (uc007rwq.2/19012, intron 1 of 5)	112800777	112867894	67118	1	uc007rwq.2	34512	ENSMUSG00000021759	Plpp1	phospholipid phosphatase 1
437	chr13	113100929	113101098	170	4	-0.235623	Promoter (<=1kb)	113093827	113100981	7155	2	uc007rxc.1	0	ENSMUSG00000023132	Gzma	granzyme A
438	chr13	118488692	118488921	230	4	-0.158865	Distal Intergenic	118556168	118588536	32369	1	uc007rys.2	-67247	ENSMUSG00000100727	1700003P14Rik	RIKEN cDNA 1700003P14 gene
439	chr13	119756025	119756193	169	4	0.0351743	Promoter (<=1kb)	119710094	119755882	45789	2	uc011zez.1	-143	ENSMUSG00000095930	Nim1k	NIM1 serine/threonine protein kinase
440	chr14	7853859	7854016	158	4	0.209885	Intron (uc007sej.1/286940, intron 1 of 5)	7817957	7882418	64462	1	uc007sej.1	35902	ENSMUSG00000025278	Flnb	filamin, beta
441	chr14	8216850	8216990	141	4	0.219747	Promoter (2-3kb)	8214081	8223570	9490	1	uc011zfw.3	2769	ENSMUSG00000021752	Kctd6	potassium channel tetramerisation domain containing 6
442	chr14	19977567	19977819	253	5	0.0985233	Promoter (<=1kb)	19872559	19977249	104691	2	uc033gon.1	-318	ENSMUSG00000043004	Gng2	guanine nucleotide binding protein (G protein), gamma 2
443	chr14	20829495	20829655	161	3	-0.109973	Distal Intergenic	20836662	20843388	6727	1	uc007skx.2	-7007	ENSMUSG00000021822	Plau	plasminogen activator, urokinase
444	chr14	21990877	21991485	609	3	0.0720139	Promoter (1-2kb)	21983962	21989601	5640	2	uc007slv.1	-1276	ENSMUSG00000039081	Zfp503	zinc finger protein 503
445	chr14	22808227	22808505	279	6	0.0684981	Intron (uc007slz.2/76633, intron 5 of 6)	22019712	23056088	1036377	1	uc007slz.2	788515	ENSMUSG00000063458	Lrmda	leucine rich melanocyte differentiation associated
446	chr14	25060454	25060634	181	5	-0.116723	Distal Intergenic	25139795	25143241	3447	2	uc007sri.1	82607	ENSMUSG00000114916	4930572O13Rik	RIKEN cDNA 4930572O13 gene
447	chr14	25616212	25616348	137	3	-0.141096	Intron (uc007srm.2/328365, intron 6 of 10)	25459185	25648490	189306	1	uc007srm.2	157027	ENSMUSG00000007817	Zmiz1	zinc finger, MIZ-type containing 1
448	chr14	25847856	25847997	142	6	0.238082	Intron (uc007sru.2/11744, intron 1 of 10)	25842155	25882301	40147	1	uc007sru.2	5701	ENSMUSG00000021866	Anxa11	annexin A11
449	chr14	26675443	26675604	162	5	0.161061	Distal Intergenic	26664117	26669846	5730	2	uc011zhs.1	-5597	ENSMUSG00000043702	Pde12	phosphodiesterase 12
450	chr14	27115231	27115568	338	9	0.0648754	Promoter (<=1kb)	27114899	27403911	289013	1	uc007sto.2	332	ENSMUSG00000021895	Arhgef3	Rho guanine nucleotide exchange factor (GEF) 3
451	chr14	28370580	28370857	278	3	0.071223	Intron (uc007sua.1/238988, intron 15 of 15)	27622442	28478537	856096	1	uc007sua.1	748138	ENSMUSG00000040640	Erc2	ELKS/RAB6-interacting/CAST family member 2
452	chr14	30190466	30190543	78	3	-0.211847	Intron (uc007suu.2/12289, intron 4 of 46)	30039941	30353486	313546	2	uc007suu.2	162943	ENSMUSG00000015968	Cacna1d	calcium channel, voltage-dependent, L type, alpha 1D subunit
453	chr14	31139877	31140008	132	3	-0.0556754	Exon (uc007swu.1/192187, exon 16 of 20)	31139017	31145453	6437	2	uc007swu.1	5445	ENSMUSG00000042286	Stab1	stabilin 1
454	chr14	31230751	31230844	94	3	0.117898	Distal Intergenic	31217873	31229511	11639	1	uc007sxe.1	12878	ENSMUSG00000021904	Sema3g	sema domain, immunoglobulin domain (Ig), short basic domain, secreted, (semaphorin) 3G
455	chr14	33247639	33247899	261	6	-0.113691	Intron (uc007szm.2/239027, intron 2 of 10)	33216823	33369936	153114	1	uc007szm.2	30816	ENSMUSG00000063506	Arhgap22	Rho GTPase activating protein 22
456	chr14	39473218	39473636	419	14	0.0653622	Promoter (<=1kb)	39472429	39476257	3829	1	uc057beo.2	789	NA	LOC432842	uncharacterized LOC432842
457	chr14	47385612	47385704	93	4	-0.152395	3' UTR	47373860	47386167	12308	1	uc007tia.2	11752	ENSMUSG00000050335	Lgals3	lectin, galactose binding, soluble 3
458	chr14	50844483	50845193	711	12	-0.279986	5' UTR	50824061	50870554	46494	2	uc007tlt.1	25361	ENSMUSG00000006281	Tep1	telomerase associated protein 1
459	chr14	50897138	50897444	307	4	0.151137	5' UTR	50891389	50893255	1867	2	uc011zjz.1	-3883	ENSMUSG00000090799	Klhl33	kelch-like 33
460	chr14	51085630	51085788	159	3	0.153926	Distal Intergenic	51091077	51102009	10933	1	uc007tml.2	-5289	ENSMUSG00000072115	Ang	angiogenin, ribonuclease, RNase A family, 5
461	chr14	51989173	51989411	239	8	-0.119913	Exon (uc007tnp.2/268739, exon 3 of 4)	51984833	51990655	5823	1	uc007tnp.2	4340	ENSMUSG00000004562	Arhgef40	Rho guanine nucleotide exchange factor (GEF) 40
462	chr14	52314475	52314632	158	8	-0.125236	Promoter (1-2kb)	52311177	52316323	5147	2	uc007tpe.2	1691	ENSMUSG00000049532	Sall2	spalt like transcription factor 2
463	chr14	54926152	54926299	148	4	-0.000500233	Promoter (<=1kb)	54916543	54926788	10246	2	uc007txm.2	489	ENSMUSG00000022203	Efs	embryonal Fyn-associated substrate
464	chr14	55052863	55053015	153	3	-0.154205	Promoter (2-3kb)	55055493	55098995	43503	1	uc007txy.2	-2478	ENSMUSG00000045691	Thtpa	thiamine triphosphatase
465	chr14	55146764	55147100	337	7	-0.103712	Distal Intergenic	55111302	55116935	5634	2	uc007tyj.2	-29829	ENSMUSG00000022208	Jph4	junctophilin 4
466	chr14	55734269	55734491	223	6	-0.0960529	Distal Intergenic	55739020	55745684	6665	2	uc007uan.2	11193	ENSMUSG00000002332	Dhrs1	dehydrogenase/reductase (SDR family) member 1
467	chr14	55872040	55872196	157	4	-0.102289	Exon (uc007uaz.2/277154, exon 8 of 8)	55854115	55874736	20622	1	uc007uaz.2	17925	ENSMUSG00000075592	Nynrin	NYN domain and retroviral integrase containing
468	chr14	61686118	61686275	158	8	0.0998256	Distal Intergenic	61676013	61682373	6361	2	uc007ugi.2	-3745	ENSMUSG00000097589	Dleu2	deleted in lymphocytic leukemia, 2
469	chr14	61689823	61689950	128	6	0.153617	Distal Intergenic	61676013	61682373	6361	2	uc007ugi.2	-7450	ENSMUSG00000097589	Dleu2	deleted in lymphocytic leukemia, 2
470	chr14	62977624	62977887	264	6	-0.088294	3' UTR	62977524	62984510	6987	2	uc007uha.2	6623	ENSMUSG00000075574	Defb48	defensin beta 48
471	chr14	63508469	63508608	140	3	0.0485359	Promoter (<=1kb)	63492347	63509092	16746	2	uc007uhs.1	484	ENSMUSG00000021953	Tdh	L-threonine dehydrogenase
472	chr14	66858368	66858533	166	3	0.121925	Intron (uc007uko.1/12934, intron 3 of 13)	66802864	66868600	65737	2	uc007uko.1	10067	ENSMUSG00000022048	Dpysl2	dihydropyrimidinase-like 2
473	chr14	70635084	70635274	191	3	0.241644	Promoter (<=1kb)	70602184	70636048	33865	2	uc057ktd.1	774	ENSMUSG00000022099	Dmtn	dematin actin binding protein
474	chr14	73502637	73502733	97	3	0.226451	Distal Intergenic	73510049	73518545	8497	1	uc007upu.1	-7316	ENSMUSG00000022109	Med4	mediator complex subunit 4
475	chr14	74797700	74797851	152	3	-0.0863127	Intron (uc007uqf.1/380916, intron 13 of 19)	74754673	74947877	193205	2	uc007uqf.1	150026	ENSMUSG00000068015	Lrch1	leucine-rich repeats and calponin homology (CH) domain containing 1
476	chr14	75808023	75808253	231	3	-0.337378	Distal Intergenic	75768347	75787037	18691	2	uc007uqy.1	-20986	ENSMUSG00000022003	Slc25a30	solute carrier family 25, member 30
477	chr14	75870690	75870860	171	3	0.138596	Distal Intergenic	75847923	75848034	112	1	uc011zoq.1	22767	ENSMUSG00000065147	Snora31	small nucleolar RNA, H/ACA box 31
478	chr14	76488136	76488276	141	5	-0.22849	Intron (uc007urh.2/21807, intron 3 of 4)	76414961	76507765	92805	1	uc007urh.2	73175	ENSMUSG00000022010	Tsc22d1	TSC22 domain family, member 1
479	chr14	76508946	76509115	170	3	0.250224	Distal Intergenic	76504510	76507765	3256	1	uc007urk.3	4436	ENSMUSG00000022010	Tsc22d1	TSC22 domain family, member 1
480	chr14	76821630	76821700	71	3	0.240052	Distal Intergenic	76677568	76687108	9541	1	uc007urp.2	144062	ENSMUSG00000101009	1700108F19Rik	RIKEN cDNA 1700108F19 gene
481	chr14	77566524	77566723	200	3	0.113894	Intron (uc007urv.2/239188, intron 7 of 10)	77156763	77594319	437557	1	uc007urv.2	409761	ENSMUSG00000022012	Enox1	ecto-NOX disulfide-thiol exchanger 1
482	chr14	77871424	77871631	208	3	-0.151677	Intron (uc007usc.1/66148, intron 1 of 5)	77826217	77874917	48701	2	uc007usc.1	3286	ENSMUSG00000022013	Dnajc15	DnaJ heat shock protein family (Hsp40) member C15
483	chr14	79768430	79768508	79	3	0.0498852	Promoter (2-3kb)	79766772	79771312	4541	2	uc007uti.3	2804	ENSMUSG00000036422	Pcdh8	protocadherin 8
484	chr14	79768565	79768783	219	6	0.0625218	Promoter (2-3kb)	79766772	79771312	4541	2	uc007uti.3	2529	ENSMUSG00000036422	Pcdh8	protocadherin 8
485	chr14	79769799	79770393	595	35	0.0979885	Promoter (<=1kb)	79766772	79771312	4541	2	uc007uti.3	919	ENSMUSG00000036422	Pcdh8	protocadherin 8
486	chr14	88470859	88471068	210	9	0.101128	Promoter (<=1kb)	88464747	88471396	6650	2	uc007uuh.2	328	ENSMUSG00000050505	Pcdh20	protocadherin 20
487	chr14	93499051	93499178	128	3	0.0642599	Intron (uc007uum.2/211712, intron 2 of 3)	93013700	93888888	875189	2	uc007uum.2	389710	ENSMUSG00000055421	Pcdh9	protocadherin 9
488	chr14	96518426	96518648	223	6	0.0877754	Promoter (<=1kb)	96105265	96519034	413770	2	uc007uuq.1	386	ENSMUSG00000022076	Klhl1	kelch-like 1
489	chr14	103532112	103532231	120	3	-0.150364	Intron (uc007uwq.1/64929, intron 3 of 15)	103513341	103576694	63354	1	uc007uwq.1	18771	ENSMUSG00000022123	Scel	sciellin
490	chr14	105426671	105426877	207	5	0.135063	Promoter (<=1kb)	105427559	105437716	10158	1	uc029smu.1	-682	ENSMUSG00000115548	5430440P10Rik	RIKEN cDNA 5430440P10 gene
491	chr14	105893493	105893667	175	4	0.172259	Exon (uc007uxy.2/24064, exon 2 of 2)	105891947	105896819	4873	2	uc007uxy.2	3152	ENSMUSG00000022114	Spry2	sprouty RTK signaling antagonist 2
492	chr14	116925504	116926751	1248	36	0.0712658	Promoter (<=1kb)	116925297	117627198	701902	1	uc007uyj.2	207	ENSMUSG00000058571	Gpc6	glypican 6
493	chr14	118438153	118438263	111	5	0.0783019	Distal Intergenic	118365878	118398165	32288	1	uc029snb.1	72275	ENSMUSG00000099911	1700044C05Rik	RIKEN cDNA 1700044C05 gene
494	chr14	118551814	118551969	156	4	0.129518	Intron (uc011zpz.1/239273, intron 20 of 30)	118482692	118676931	194240	2	uc011zpz.1	124962	ENSMUSG00000032849	Abcc4	ATP-binding cassette, sub-family C (CFTR/MRP), member 4
495	chr14	118663401	118663594	194	3	-0.128594	Intron (uc011zpz.1/239273, intron 3 of 30)	118482692	118676931	194240	2	uc011zpz.1	13337	ENSMUSG00000032849	Abcc4	ATP-binding cassette, sub-family C (CFTR/MRP), member 4
496	chr14	118691346	118691658	313	8	-0.434011	Intron (uc007uyv.2/239273, intron 1 of 30)	118482692	118706219	223528	2	uc007uyv.2	14561	ENSMUSG00000032849	Abcc4	ATP-binding cassette, sub-family C (CFTR/MRP), member 4
497	chr14	119137723	119138024	302	11	0.0467541	Promoter (<=1kb)	119138265	119869815	731551	1	uc007uzn.2	-241	ENSMUSG00000053465	Hs6st3	heparan sulfate 6-O-sulfotransferase 3
498	chr14	121506649	121506859	211	4	0.0658747	Promoter (1-2kb)	121459621	121505254	45634	2	uc007vad.1	-1395	ENSMUSG00000025557	Slc15a1	solute carrier family 15 (oligopeptide transporter), member 1
499	chr14	124192454	124192543	90	5	0.0659899	Promoter (<=1kb)	123978291	124192546	214256	2	uc007vbv.2	3	ENSMUSG00000025551	Fgf14	fibroblast growth factor 14
500	chr15	5108141	5108264	124	4	-0.116389	Promoter (<=1kb)	5097439	5108533	11095	2	uc007vcr.2	269	ENSMUSG00000041849	Card6	caspase recruitment domain family, member 6
501	chr15	5242346	5242572	227	9	-0.0659396	Promoter (1-2kb)	5233399	5244187	10789	2	uc007vcy.3	1615	ENSMUSG00000039942	Ptger4	prostaglandin E receptor 4 (subtype EP4)
502	chr15	8682651	8682808	158	4	-0.0584217	Intron (uc007vey.2/20512, intron 3 of 9)	8634124	8710807	76684	2	uc007vey.2	27999	ENSMUSG00000005360	Slc1a3	solute carrier family 1 (glial high affinity glutamate transporter), member 3
503	chr15	8967503	8967809	307	5	0.0896989	Promoter (<=1kb)	8967949	9067335	99387	1	uc033gsz.2	-140	ENSMUSG00000048424	Ranbp3l	RAN binding protein 3-like
504	chr15	13173471	13173528	58	5	0.0777292	Promoter (<=1kb)	13028699	13173675	144977	2	uc007vif.2	147	ENSMUSG00000039385	Cdh6	cadherin 6
505	chr15	25806334	25806478	145	4	-0.180171	Intron (uc007vjc.1/17909, intron 36 of 40)	25622550	25813671	191122	1	uc007vjc.1	183784	ENSMUSG00000022272	Myo10	myosin X
506	chr15	25884749	25884930	182	4	-0.337384	Intron (uc007vjf.2/66270, intron 1 of 8)	25843298	25973696	130399	1	uc007vjf.2	41451	ENSMUSG00000022270	Retreg1	reticulophagy regulator 1
507	chr15	26895748	26895883	136	4	0.0447362	Promoter (<=1kb)	26540459	26895564	355106	2	uc007vjn.1	-184	ENSMUSG00000043556	Fbxl7	F-box and leucine-rich repeat protein 7
508	chr15	27693310	27693531	222	5	-0.0686523	Distal Intergenic	27655071	27681542	26472	2	uc007vju.2	-11768	ENSMUSG00000056069	Otulinl	OTU deubiquitinase with linear linkage specificity like
509	chr15	27782705	27782896	192	3	0.141342	Intron (uc007vjw.1/223435, intron 34 of 56)	27730649	28025848	295200	2	uc007vjw.1	242952	ENSMUSG00000022263	Trio	triple functional domain (PTPRF interacting)
510	chr15	28353359	28353493	135	4	-0.107919	Intron (uc007vjy.1/110082, intron 47 of 78)	28203766	28472045	268280	1	uc007vjy.1	149593	ENSMUSG00000022262	Dnah5	dynein, axonemal, heavy chain 5
511	chr15	30646355	30646558	204	6	0.0965941	Intron (uc007vjz.2/18163, intron 6 of 22)	30172593	31029344	856752	1	uc007vjz.2	473762	ENSMUSG00000022240	Ctnnd2	catenin (cadherin associated protein), delta 2
512	chr15	32249672	32249962	291	4	0.0723263	Intron (uc007vko.1/20356, intron 1 of 3)	32244813	32270884	26072	1	uc007vko.1	4859	ENSMUSG00000022231	Sema5a	sema domain, seven thrombospondin repeats (type 1 and type 1-like), transmembrane domain (TM) and short cytoplasmic domain, (semaphorin) 5A
513	chr15	36214738	36214858	121	4	-0.168143	Intron (uc007vmn.1/26942, intron 12 of 18)	36179530	36235177	55648	1	uc007vmn.1	35208	ENSMUSG00000037617	Spag1	sperm associated antigen 1
514	chr15	36949063	36949228	166	5	-0.0994353	Distal Intergenic	36997027	37007402	10376	2	uc007vnb.1	58174	ENSMUSG00000062397	Zfp706	zinc finger protein 706
515	chr15	36949275	36949328	54	3	-0.320979	Distal Intergenic	36997027	37007402	10376	2	uc007vnb.1	58074	ENSMUSG00000062397	Zfp706	zinc finger protein 706
516	chr15	44953400	44953505	106	3	-0.119244	Distal Intergenic	44881394	44884743	3350	1	uc011zsq.1	72006	ENSMUSG00000060530	A930017M01Rik	Smg-5 homolog, nonsense mediated mRNA decay factor pseudogene
517	chr15	50869707	50869974	268	8	0.083777	Intron (uc007vqw.3/83925, intron 1 of 8)	50654757	50882806	228050	2	uc007vqw.3	12832	ENSMUSG00000038679	Trps1	transcriptional repressor GATA binding 1
518	chr15	57761513	57761623	111	7	0.298242	Intron (uc007vsp.1/387609, intron 1 of 3)	57694667	57839832	145166	1	uc007vsp.1	66846	ENSMUSG00000071757	Zhx2	zinc fingers and homeoboxes 2
519	chr15	58213934	58214043	110	6	0.136071	Promoter (<=1kb)	58175879	58214892	39014	2	uc007vtk.3	849	ENSMUSG00000022358	Fbxo32	F-box protein 32
520	chr15	59765231	59765430	200	4	-0.281614	Distal Intergenic	59788417	59794959	6543	2	uc007vxy.1	29529	ENSMUSG00000115426	Gm19510	predicted gene, 19510
521	chr15	62189640	62189753	114	5	-0.300792	Intron (uc007vyj.2/19296, intron 5 of 8)	62037986	62250976	212991	1	uc007vyj.2	151654	ENSMUSG00000097039	Pvt1	Pvt1 oncogene
522	chr15	72546789	72546986	198	4	0.0962001	Promoter (<=1kb)	72512119	72546279	34161	2	uc007wbk.1	-510	ENSMUSG00000036760	Kcnk9	potassium channel, subfamily K, member 9
523	chr15	74529081	74529444	364	10	0.119922	5' UTR	74516196	74540560	24365	1	uc011zua.1	12885	ENSMUSG00000034730	Adgrb1	adhesion G protein-coupled receptor B1
524	chr15	74566604	74566673	70	3	-0.232222	Intron (uc007wco.1/107831, intron 18 of 30)	74516196	74589464	73269	1	uc007wco.1	50408	ENSMUSG00000034730	Adgrb1	adhesion G protein-coupled receptor B1
525	chr15	75818762	75818933	172	4	0.244684	Intron (uc007whf.1/223642, intron 3 of 11)	75754447	75841908	87462	2	uc007whf.1	22975	ENSMUSG00000075600	Zc3h3	zinc finger CCCH type containing 3
526	chr15	75893171	75893614	444	10	0.199424	Promoter (<=1kb)	75890964	75894481	3518	2	uc007whi.1	867	ENSMUSG00000022574	Naprt	nicotinate phosphoribosyltransferase
527	chr15	76136718	76136872	155	3	0.146549	Distal Intergenic	76119518	76126556	7039	2	uc007wiq.2	-10162	ENSMUSG00000044361	BC024139	cDNA sequence BC024139
528	chr15	76315376	76315637	262	4	-0.181314	Distal Intergenic	76296603	76307245	10643	2	uc007wjo.1	-8131	ENSMUSG00000022562	Oplah	5-oxoprolinase (ATP-hydrolysing)
529	chr15	76542463	76542628	166	4	0.194067	Distal Intergenic	76538943	76542130	3188	1	uc007wku.1	3520	ENSMUSG00000022560	Slc52a2	solute carrier protein 52, member 2
530	chr15	76576753	76580140	3388	7	0.190714	Promoter (<=1kb)	76576359	76595812	19454	1	uc007wkv.3	394	ENSMUSG00000022550	Adck5	aarF domain containing kinase 5
531	chr15	76815801	76816007	207	4	0.237008	Promoter (2-3kb)	76723985	76818170	94186	2	uc007wmh.2	2163	ENSMUSG00000033697	Arhgap39	Rho GTPase activating protein 39
532	chr15	76870203	76870432	230	6	0.146268	Promoter (1-2kb)	76852131	76871435	19305	2	uc007wmm.3	1003	ENSMUSG00000022526	Zfp251	zinc finger protein 251
533	chr15	77356904	77357278	375	8	-0.271621	Distal Intergenic	77388217	77399110	10894	2	uc007wnl.2	41832	ENSMUSG00000010601	Apol7a	apolipoprotein L 7a
534	chr15	78070410	78070601	192	3	-0.160984	Intron (uc007wop.2/12300, intron 1 of 3)	77993623	78119280	125658	2	uc007wop.2	48679	ENSMUSG00000019146	Cacng2	calcium channel, voltage-dependent, gamma subunit 2
535	chr15	78410501	78410709	209	9	0.113038	Exon (uc011zvq.1/246221, exon 2 of 3)	78406712	78414015	7304	1	uc011zvq.1	3789	ENSMUSG00000071711	Mpst	mercaptopyruvate sulfurtransferase
536	chr15	78530978	78531258	281	6	0.175474	Promoter (1-2kb)	78523346	78529651	6306	2	uc007wpn.2	-1327	ENSMUSG00000022440	C1qtnf6	C1q and tumor necrosis factor related protein 6
537	chr15	78624369	78624607	239	4	-0.113336	Distal Intergenic	78611329	78619121	7793	1	uc007wpv.2	13040	ENSMUSG00000018008	Cyth4	cytohesin 4
538	chr15	78672799	78672998	200	4	-0.149018	Exon (uc007wrf.2/207393, exon 2 of 2)	78670003	78718113	48111	2	uc007wrf.2	45115	ENSMUSG00000043460	Elfn2	leucine rich repeat and fibronectin type III, extracellular 2
539	chr15	78673455	78673679	225	8	-0.0883158	Exon (uc007wrf.2/207393, exon 2 of 2)	78670003	78718113	48111	2	uc007wrf.2	44434	ENSMUSG00000043460	Elfn2	leucine rich repeat and fibronectin type III, extracellular 2
540	chr15	78684321	78684489	169	4	-0.193582	Intron (uc007wrf.2/207393, intron 1 of 1)	78670003	78718113	48111	2	uc007wrf.2	33624	ENSMUSG00000043460	Elfn2	leucine rich repeat and fibronectin type III, extracellular 2
541	chr15	79414952	79415079	128	3	-0.146039	Downstream (2-3kb)	79360684	79403303	42620	2	uc029stm.1	-11649	ENSMUSG00000009035	Tmem184b	transmembrane protein 184b
542	chr15	79470862	79470935	74	4	-0.165772	Distal Intergenic	79417852	79442057	24206	2	uc011zwb.1	-28805	ENSMUSG00000022433	Csnk1e	casein kinase 1, epsilon
543	chr15	79745278	79745496	219	4	0.119438	Promoter (2-3kb)	79742698	79757394	14697	1	uc029sto.1	2580	ENSMUSG00000087543	Gm16576	predicted gene 16576
544	chr15	80111576	80111832	257	5	-0.0964164	Exon (uc007wvc.1/20972, exon 3 of 4)	80091334	80113440	22107	1	uc007wvc.1	20242	ENSMUSG00000022415	Syngr1	synaptogyrin 1
545	chr15	80160010	80160163	154	3	0.113009	Exon (uc007wve.1/66513, exon 11 of 11)	80133154	80161702	28549	1	uc007wve.1	26856	ENSMUSG00000022414	Tab1	TGF-beta activated kinase 1/MAP3K7 binding protein 1
546	chr15	80319844	80320031	188	3	-0.190295	Intron (uc009var.1/239556, intron 2 of 36)	80287238	80398292	111055	1	uc009var.1	32606	ENSMUSG00000022416	Cacna1i	calcium channel, voltage-dependent, alpha 1I subunit
547	chr15	82064180	82064323	144	3	-0.116431	Exon (uc007wyb.1/328573, exon 2 of 2)	82059151	82066538	7388	1	uc007wyb.1	5029	ENSMUSG00000075524	4930407I10Rik	RIKEN cDNA 4930407I10 gene
548	chr15	82170645	82170850	206	6	0.117838	Intron (uc007wyh.1/20788, intron 2 of 3)	82147269	82173894	26626	1	uc007wyh.1	23376	ENSMUSG00000022463	Srebf2	sterol regulatory element binding factor 2
549	chr15	82235818	82235940	123	4	-0.13076	Intron (uc007wym.2/66570, intron 4 of 4)	82233762	82244336	10575	2	uc007wym.2	8396	ENSMUSG00000068101	Cenpm	centromere protein M
550	chr15	82917367	82917617	251	12	0.124739	Distal Intergenic	82808622	82912134	103513	2	uc007wzp.4	-5233	ENSMUSG00000041852	Tcf20	transcription factor 20
551	chr15	82922074	82922176	103	3	-0.124073	Distal Intergenic	82808622	82912134	103513	2	uc007wzp.4	-9940	ENSMUSG00000041852	Tcf20	transcription factor 20
552	chr15	82955045	82955280	236	6	-0.137531	Distal Intergenic	82959218	82959296	79	2	uc056yzs.1	4016	ENSMUSG00000092751	Mir3080	microRNA 3080
553	chr15	83167095	83167341	247	4	0.227054	Intron (uc007xac.2/109754, intron 1 of 8)	83153501	83172208	18708	2	uc007xac.2	4867	ENSMUSG00000018042	Cyb5r3	cytochrome b5 reductase 3
554	chr15	83651858	83651990	133	3	-0.1267	Intron (uc007xbi.2/64706, intron 6 of 21)	83602583	83725039	122457	2	uc007xbi.2	73049	ENSMUSG00000016763	Scube1	signal peptide, CUB domain, EGF-like 1
555	chr15	84293780	84294141	362	6	-0.119552	Intron (uc007xby.1/170736, intron 6 of 12)	84232043	84315609	83567	1	uc007xby.1	61737	ENSMUSG00000022438	Parvb	parvin, beta
556	chr15	84557492	84557514	23	4	0.0925406	Promoter (<=1kb)	84553398	84557823	4426	2	uc007xcc.1	309	ENSMUSG00000055745	Rtl6	retrotransposon Gag like 6
557	chr15	84697787	84697961	175	3	0.100595	Intron (uc007xcd.1/109270, intron 5 of 8)	84663244	84703673	40430	1	uc007xcd.1	34543	ENSMUSG00000036106	Prr5	proline rich 5 (renal)
558	chr15	84756532	84756874	343	6	0.0702743	Intron (uc007xch.2/73167, intron 6 of 6)	84720052	84758898	38847	1	uc007xch.2	36480	ENSMUSG00000078954	Arhgap8	Rho GTPase activating protein 8
559	chr15	84808031	84808202	172	3	-0.182673	Exon (uc007xcm.2/271305, exon 3 of 13)	84785376	84855099	69724	2	uc007xcm.2	46897	ENSMUSG00000016624	Phf21b	PHD finger protein 21B
560	chr15	85131672	85131829	158	10	0.188717	Promoter (<=1kb)	85064689	85131957	67269	2	uc007xcx.1	128	ENSMUSG00000022432	Smc1b	structural maintenance of chromosomes 1B
561	chr15	86030129	86030287	159	5	-0.194667	Exon (uc007xdt.1/12614, exon 1 of 35)	85898758	86033777	135020	2	uc007xdt.1	3490	ENSMUSG00000016028	Celsr1	cadherin, EGF LAG seven-pass G-type receptor 1
562	chr15	87544444	87544620	177	7	0.0871738	Promoter (<=1kb)	87544299	87759364	215066	1	uc007xee.1	145	ENSMUSG00000054863	Fam19a5	family with sequence similarity 19, member A5
563	chr15	87624861	87624943	83	10	0.105653	Intron (uc007xee.1/106014, intron 1 of 3)	87544299	87759364	215066	1	uc007xee.1	80562	ENSMUSG00000054863	Fam19a5	family with sequence similarity 19, member A5
564	chr15	88821634	88821797	164	3	-0.217998	Promoter (1-2kb)	88819646	88826681	7036	1	uc007xep.1	1988	ENSMUSG00000023272	Creld2	cysteine-rich with EGF-like domains 2
565	chr15	92397113	92397489	377	19	0.101674	Promoter (<=1kb)	92396810	92771819	375010	1	uc011zye.1	303	ENSMUSG00000036218	Pdzrn4	PDZ domain containing RING finger 4
566	chr15	96135542	96135630	89	4	0.105539	Intron (uc007xjz.1/70040, intron 6 of 6)	96134819	96283608	148790	2	uc007xjz.1	147978	NA	2610037D02Rik	RIKEN cDNA 2610037D02 gene
567	chr15	96604519	96604795	277	4	0.129259	Intron (uc007xkh.2/105727, intron 4 of 15)	96571418	96641962	70545	2	uc007xkh.2	37167	ENSMUSG00000023169	Slc38a1	solute carrier family 38, member 1
568	chr15	97736690	97736807	118	3	-0.0759099	Distal Intergenic	97711019	97731405	20387	2	uc007xky.2	-5285	ENSMUSG00000022468	Endou	endonuclease, polyU-specific
569	chr15	97896761	97896988	228	5	0.167365	Intron (uc007xlk.1/22337, intron 1 of 9)	97854427	97908296	53870	2	uc007xlk.1	11308	ENSMUSG00000022479	Vdr	vitamin D (1,25-dihydroxyvitamin D3) receptor
570	chr15	98599855	98599979	125	4	0.0847667	Exon (uc007xmz.3/11512, exon 5 of 21)	98589978	98604826	14849	2	uc007xmz.3	4847	ENSMUSG00000022994	Adcy6	adenylate cyclase 6
571	chr15	99040083	99040220	138	5	-0.0998204	Distal Intergenic	99029891	99038105	8215	1	uc007xom.1	10192	ENSMUSG00000043091	Tuba1c	tubulin, alpha 1C
572	chr15	99233883	99233997	115	9	-0.207073	Exon (uc011zzc.1/16512, exon 10 of 15)	99224976	99242817	17842	1	uc011zzc.1	8907	ENSMUSG00000037579	Kcnh3	potassium voltage-gated channel, subfamily H (eag-related), member 3
573	chr15	99500372	99500479	108	3	-0.150558	Intron (uc007xpp.2/72393, intron 11 of 11)	99497005	99528165	31161	2	uc007xpp.2	27686	ENSMUSG00000023011	Faim2	Fas apoptotic inhibitory molecule 2
574	chr15	100401253	100401394	142	8	-0.190413	Exon (uc007xrc.3/18174, exon 13 of 17)	100387898	100423055	35158	2	uc007xrc.3	21661	ENSMUSG00000023030	Slc11a2	solute carrier family 11 (proton-coupled divalent metal ion transporters), member 2
575	chr15	100460806	100460933	128	3	-0.116704	Exon (uc057kut.1/uc057kut.1, exon 2 of 2)	100469034	100479252	10219	1	uc007xri.2	-8101	ENSMUSG00000037353	Letmd1	LETM1 domain containing 1
576	chr15	100478411	100478557	147	4	0.185152	3' UTR	100469034	100479252	10219	1	uc007xri.2	9377	ENSMUSG00000037353	Letmd1	LETM1 domain containing 1
577	chr15	100970265	100970372	108	5	-0.166701	Exon (uc007xsh.2/20273, exon 8 of 27)	100870645	101045938	175294	1	uc007xsh.2	99620	ENSMUSG00000023033	Scn8a	sodium channel, voltage-gated, type VIII, alpha
578	chr15	101229339	101229515	177	5	0.278785	Intron (uc007xsu.1/56149, intron 4 of 7)	101224207	101232756	8550	1	uc007xsu.1	5132	ENSMUSG00000000531	Grasp	GRP1 (general receptor for phosphoinositides 1)-associated scaffold protein
579	chr15	101336614	101336925	312	4	-0.0642479	Intron (uc007xsy.1/uc007xsy.1, intron 1 of 4)	101349571	101364578	15008	2	uc007xta.1	27653	ENSMUSG00000037185	Krt80	keratin 80
580	chr15	102029425	102029556	132	6	0.0923916	Promoter (1-2kb)	102028216	102032026	3811	1	uc007xuj.2	1209	ENSMUSG00000023043	Krt18	keratin 18
581	chr15	102188235	102188358	124	4	0.261772	Promoter (<=1kb)	102176998	102189043	12046	2	uc007xuu.1	685	ENSMUSG00000023044	Csad	cysteine sulfinic acid decarboxylase
582	chr15	102460248	102460616	369	9	-0.239944	Promoter (1-2kb)	102459170	102462806	3637	1	uc007xvr.2	1078	ENSMUSG00000023048	Prr13	proline rich 13
583	chr15	102972367	102972523	157	5	-0.0454118	Promoter (<=1kb)	102973350	102973434	85	1	uc012aae.1	-827	ENSMUSG00000065488	Mir196a-2	microRNA 196a-2
584	chr15	103170201	103170390	190	5	0.0624617	Promoter (2-3kb)	103153290	103167982	14693	2	uc007xxi.1	-2219	ENSMUSG00000036061	Smug1	single-strand selective monofunctional uracil DNA glycosylase
585	chr16	4608740	4608962	223	6	-0.187172	5' UTR	4594713	4615957	21245	1	uc007xzw.1	14027	ENSMUSG00000014303	Glis2	GLIS family zinc finger 2
586	chr16	6349143	6349245	103	3	0.092786	5' UTR	5884793	7412480	1527688	1	uc007ycb.2	464350	ENSMUSG00000008658	Rbfox1	RNA binding protein, fox-1 homolog (C. elegans) 1
587	chr16	9992260	9992471	212	6	0.0729348	Promoter (<=1kb)	9577710	9992533	414824	2	uc007ydc.1	62	ENSMUSG00000059003	Grin2a	glutamate receptor, ionotropic, NMDA2A (epsilon 1)
588	chr16	10796640	10796746	107	8	0.172625	Promoter (<=1kb)	10796332	10796823	492	2	uc007yej.1	77	ENSMUSG00000022501	Prm1	protamine 1
589	chr16	10823777	10823910	134	3	-0.252754	Distal Intergenic	10835059	10843235	8177	1	uc007yek.2	-11149	ENSMUSG00000037991	Rmi2	RecQ mediated genome instability 2
590	chr16	17137174	17137650	477	15	-0.242184	Downstream (1-2kb)	17130138	17132383	2246	2	uc007ykc.2	-4791	ENSMUSG00000022769	Sdf2l1	stromal cell-derived factor 2-like 1
591	chr16	17277927	17278076	150	5	-0.123918	Promoter (1-2kb)	17276300	17278661	2362	1	uc012abr.1	1627	ENSMUSG00000055692	Tmem191c	transmembrane protein 191C
592	chr16	17802859	17803090	232	10	-0.0654618	Exon (uc007yme.1/224024, exon 4 of 10)	17797282	17808290	11009	1	uc007yme.1	5577	ENSMUSG00000012017	Scarf2	scavenger receptor class F, member 2
593	chr16	20483885	20483991	107	3	-0.180678	Distal Intergenic	20498817	20509325	10509	1	uc007ypu.2	-14826	ENSMUSG00000003235	Eif2b5	eukaryotic translation initiation factor 2B, subunit 5 epsilon
594	chr16	22466489	22466572	84	3	-0.112274	3' UTR	22466568	22622436	155869	2	uc057kva.1	155864	ENSMUSG00000022861	Dgkg	diacylglycerol kinase, gamma
595	chr16	30115290	30121087	5798	9	0.139033	Distal Intergenic	30065357	30067796	2440	1	uc007ywl.1	49933	ENSMUSG00000022528	Hes1	hes family bHLH transcription factor 1
596	chr16	30526034	30526165	132	4	-0.0627874	Intron (uc007ywq.1/224090, intron 9 of 9)	30511855	30550578	38724	2	uc007ywq.1	24413	ENSMUSG00000022537	Tmem44	transmembrane protein 44
597	chr16	31297353	31297520	168	3	-0.108333	Exon (uc007yxf.2/11815, exon 6 of 6)	31296192	31314808	18617	2	uc007yxf.2	17288	ENSMUSG00000022548	Apod	apolipoprotein D
598	chr16	31412339	31412607	269	6	-0.117667	Distal Intergenic	31422297	31458901	36605	1	uc007yxi.2	-9690	ENSMUSG00000046598	Bdh1	3-hydroxybutyrate dehydrogenase, type 1
599	chr16	33076637	33076766	130	3	-0.162242	Intron (uc007yzx.1/239833, intron 6 of 16)	33062521	33125659	63139	1	uc007yzx.1	14116	ENSMUSG00000022802	Lmln	leishmanolysin-like (metallopeptidase M8 family)
600	chr16	33303641	33303765	125	3	0.0845933	Distal Intergenic	33251456	33299562	48107	1	uc007yzz.1	52185	ENSMUSG00000022808	Snx4	sorting nexin 4
601	chr16	34995847	34996104	258	6	-0.216355	Intron (uc007zbd.1/107589, intron 30 of 31)	34784950	35002434	217485	1	uc007zbd.1	210897	ENSMUSG00000022836	Mylk	myosin, light polypeptide kinase
602	chr16	36709405	36709682	278	13	-0.219616	Exon (uc007zcr.2/106347, exon 3 of 5)	36693978	36717405	23428	1	uc007zcr.2	15427	ENSMUSG00000022900	Ildr1	immunoglobulin-like domain containing receptor 1
603	chr16	38502500	38502629	130	3	0.0901668	Exon (uc012afp.1/76916, exon 6 of 7)	38497843	38522663	24821	2	uc012afp.1	20034	ENSMUSG00000002846	Timmdc1	translocase of inner mitochondrial membrane domain containing 1
604	chr16	43973528	43973664	137	7	-0.214779	Exon (uc007zgp.1/332175, exon 2 of 4)	43969146	43979077	9932	2	uc007zgp.1	5413	ENSMUSG00000036304	Zdhhc23	zinc finger, DHHC domain containing 23
605	chr16	44812830	44812941	112	3	-0.28247	Promoter (1-2kb)	44811785	44839150	27366	1	uc007zht.1	1045	ENSMUSG00000062082	Cd200r4	CD200 receptor 4
606	chr16	49157782	49157884	103	3	0.0794681	Intron (uc012agk.1/667772, intron 30 of 40)	49057486	49199104	141619	1	uc012agk.1	100296	ENSMUSG00000092009	Myh15	myosin, heavy chain 15
607	chr16	65023188	65023374	187	3	-0.0804684	Intron (uc007zqg.2/15557, intron 2 of 2)	64924729	65105784	181056	2	uc007zqg.2	82410	ENSMUSG00000050783	Htr1f	5-hydroxytryptamine (serotonin) receptor 1F
608	chr16	65105596	65105789	194	12	0.095995	Promoter (<=1kb)	64924729	65105784	181056	2	uc007zqg.2	0	ENSMUSG00000050783	Htr1f	5-hydroxytryptamine (serotonin) receptor 1F
609	chr16	66201489	66201616	128	3	-0.00281364	Distal Intergenic	65828613	65863066	34454	1	uc007zql.2	372876	ENSMUSG00000091243	Vgll3	vestigial like family member 3
610	chr16	72663344	72663911	568	17	0.133121	Promoter (<=1kb)	72663149	72743391	80243	1	uc007zqz.1	195	ENSMUSG00000022883	Robo1	roundabout guidance receptor 1
611	chr16	75872257	75872468	212	4	-0.139033	Intron (uc007zrs.1/67742, intron 6 of 7)	75858794	75909266	50473	2	uc007zrs.1	36798	ENSMUSG00000022876	Samsn1	SAM domain, SH3 domain and nuclear localization signals, 1
612	chr16	76295405	76295626	222	7	-0.119258	Intron (uc007zrx.1/268903, intron 3 of 3)	76290862	76373049	82188	2	uc007zrx.1	77423	ENSMUSG00000048490	Nrip1	nuclear receptor interacting protein 1
613	chr16	76357186	76357310	125	5	0.0892945	Intron (uc007zrx.1/268903, intron 1 of 3)	76290862	76373049	82188	2	uc007zrx.1	15739	ENSMUSG00000048490	Nrip1	nuclear receptor interacting protein 1
614	chr16	85300340	85300508	169	3	0.113881	Distal Intergenic	84954436	85173707	219272	2	uc012ahn.1	-126633	ENSMUSG00000022892	App	amyloid beta (A4) precursor protein
615	chr16	87753847	87753966	120	3	-0.0998667	Distal Intergenic	87698954	87733346	34393	1	uc007zuq.1	54893	ENSMUSG00000025612	Bach1	BTB and CNC homology 1, basic leucine zipper transcription factor 1
616	chr16	89960431	89963273	2843	20	-0.191497	Promoter (<=1kb)	89787111	89960827	173717	2	uc007zvu.2	0	ENSMUSG00000002489	Tiam1	T cell lymphoma invasion and metastasis 1
617	chr16	90401798	90401926	129	4	0.15389	Intron (uc007zwi.1/26559, intron 1 of 10)	90386397	90499553	113157	1	uc007zwi.1	15401	ENSMUSG00000053414	Hunk	hormonally upregulated Neu-associated kinase
618	chr16	90840014	90840172	159	4	-0.162376	Intron (uc007zwp.3/70967, intron 2 of 9)	90826719	90905109	78391	1	uc007zwp.3	13295	ENSMUSG00000039903	Eva1c	eva-1 homolog C (C. elegans)
619	chr16	91347350	91347543	194	4	-0.132938	Distal Intergenic	91372783	91394043	21261	1	uc007zxg.2	-25240	ENSMUSG00000022971	Ifnar2	interferon (alpha and beta) receptor 2
620	chr16	91447599	91447779	181	3	0.122018	Distal Intergenic	91465104	91470123	5020	1	uc007zxm.2	-17325	ENSMUSG00000084866	A930006K02Rik	RIKEN cDNA A930006K02 gene
621	chr16	91891167	91891381	215	3	-0.213885	Intron (uc007zyj.1/16443, intron 30 of 38)	91729371	91920579	191209	1	uc007zyj.1	161796	ENSMUSG00000022957	Itsn1	intersectin 1 (SH3 domain protein 1A)
622	chr16	92119471	92119664	194	5	0.40367	Distal Intergenic	92058322	92087473	29152	1	uc007zyt.2	61149	ENSMUSG00000089774	Slc5a3	solute carrier family 5 (inositol transporters), member 3
623	chr16	92174078	92174206	129	3	-0.140704	Intron (uc007zyv.1/uc007zyv.1, intron 1 of 2)	92058322	92087473	29152	1	uc007zyt.2	115756	ENSMUSG00000089774	Slc5a3	solute carrier family 5 (inositol transporters), member 3
624	chr16	92614782	92615068	287	7	-0.134775	Intron (uc007zzi.3/12394, intron 4 of 5)	92601466	92697329	95864	2	uc007zzi.3	82261	ENSMUSG00000022952	Runx1	runt related transcription factor 1
625	chr16	93442736	93442842	107	4	0.15993	Intron (uc029syu.1/72264, intron 1 of 2)	93396815	93458872	62058	2	uc029syu.1	16030	ENSMUSG00000099968	1700029J03Rik	RIKEN cDNA 1700029J03 gene
626	chr16	94329360	94329508	149	4	-0.173093	Promoter (<=1kb)	94328422	94336935	8514	1	uc008aaj.2	938	ENSMUSG00000022941	Ripply3	ripply transcriptional repressor 3
627	chr16	95436834	95436982	149	4	-0.120645	Intron (uc008abz.2/13876, intron 1 of 9)	95359169	95459348	100180	2	uc008abz.2	22366	ENSMUSG00000040732	Erg	ETS transcription factor
628	chr16	95711808	95712035	228	4	0.199101	Intron (uc008ace.2/23872, intron 4 of 9)	95702407	95721049	18643	1	uc008ace.2	9401	ENSMUSG00000022895	Ets2	E26 avian leukemia oncogene 2, 3' domain
629	chr17	3350096	3350266	171	4	-0.0732797	Intron (uc008aeo.1/24001, intron 1 of 26)	3326573	3519397	192825	1	uc008aeo.1	23523	ENSMUSG00000023800	Tiam2	T cell lymphoma invasion and metastasis 2
630	chr17	5569733	5569916	184	3	-0.0984564	Intron (uc008aff.1/224454, intron 1 of 8)	5492600	5753891	261292	1	uc008aff.1	77133	ENSMUSG00000034265	Zdhhc14	zinc finger, DHHC domain containing 14
631	chr17	8435118	8435202	85	3	0.170741	Promoter (<=1kb)	8434423	8442496	8074	1	uc008ajq.1	695	ENSMUSG00000062327	T	brachyury, T-box transcription factor T
632	chr17	8479816	8479927	112	3	0.126813	Distal Intergenic	8434423	8442496	8074	1	uc008ajq.1	45393	ENSMUSG00000062327	T	brachyury, T-box transcription factor T
633	chr17	9764733	9764981	249	5	0.0839433	Intron (uc008ajz.2/71092, intron 3 of 3)	9750752	9775866	25115	2	uc008ajz.2	10885	ENSMUSG00000117264	4930452A19Rik	RIKEN cDNA 4930452A19 gene
634	chr17	10317973	10318143	171	4	0.10433	Promoter (1-2kb)	10206471	10319361	112891	2	uc008akb.2	1218	ENSMUSG00000062078	Qk	quaking
635	chr17	10319226	10320165	940	25	0.103931	Promoter (<=1kb)	10319919	10321141	1223	1	uc012ajw.1	0	NA	Cahm	colon adenocarcinoma hypermethylated RNA
636	chr17	10335392	10335500	109	4	0.0567835	Distal Intergenic	10324602	10329312	4711	1	uc029szq.1	10790	ENSMUSG00000099384	1700110C19Rik	RIKEN cDNA 1700110C19 gene
637	chr17	11913008	11913378	371	3	-0.21777	Intron (uc008akk.2/50873, intron 9 of 11)	10840359	12063366	1223008	1	uc008akk.2	1072649	ENSMUSG00000023826	Prkn	parkin RBR E3 ubiquitin protein ligase
638	chr17	12507949	12508147	199	7	0.100155	Promoter (<=1kb)	12419972	12507704	87733	2	uc008aku.2	-245	ENSMUSG00000023828	Slc22a3	solute carrier family 22 (organic cation transporter), member 3
639	chr17	12769510	12769787	278	25	-0.192576	Promoter (<=1kb)	12682406	12769706	87301	2	uc008aky.1	0	ENSMUSG00000023830	Igf2r	insulin-like growth factor 2 receptor
640	chr17	14493127	14493310	184	4	-0.14778	Distal Intergenic	14399060	14404790	5731	1	uc008ana.3	94067	ENSMUSG00000023886	Smoc2	SPARC related modular calcium binding 2
641	chr17	14640865	14640998	134	6	-0.183169	Distal Intergenic	14665500	14694262	28763	2	uc008anb.2	53264	ENSMUSG00000023885	Thbs2	thrombospondin 2
642	chr17	21384070	21384200	131	4	0.109302	Promoter (<=1kb)	21383748	21399265	15518	1	uc008aqs.1	322	ENSMUSG00000062743	Zfp677	zinc finger protein 677
643	chr17	23549229	23549450	222	5	-0.123553	Promoter (1-2kb)	23550799	23561634	10836	1	uc056zdm.1	-1349	ENSMUSG00000117322	6330415G19Rik	RIKEN cDNA 6330415G19 gene
644	chr17	23610592	23610805	214	7	-0.104274	Exon (uc008asj.3/332221, exon 7 of 7)	23600826	23611019	10194	1	uc008asj.3	9766	ENSMUSG00000023902	Zscan10	zinc finger and SCAN domain containing 10
645	chr17	23745746	23745909	164	4	0.100655	Promoter (<=1kb)	23741199	23745829	4631	2	uc008atd.1	0	ENSMUSG00000040680	Kremen2	kringle containing transmembrane protein 2
646	chr17	25189426	25189618	193	7	0.0701011	Promoter (1-2kb)	25188400	25234443	46044	1	uc012ana.2	1026	ENSMUSG00000015127	Unkl	unkempt family like zinc finger
647	chr17	25222639	25222743	105	9	-0.302859	5' UTR	25188400	25234443	46044	1	uc012ana.2	34239	ENSMUSG00000015127	Unkl	unkempt family like zinc finger
648	chr17	25638322	25638401	80	5	0.264599	Intron (uc008bbf.3/76483, intron 3 of 8)	25579174	25662826	83653	1	uc008bbf.3	59148	ENSMUSG00000002279	Lmf1	lipase maturation factor 1
649	chr17	26067752	26068074	323	9	0.103981	Promoter (1-2kb)	25989036	26069177	80142	2	uc008bdd.2	1103	ENSMUSG00000037098	Rab11fip3	RAB11 family interacting protein 3 (class II)
650	chr17	27329111	27329332	222	4	0.138899	Promoter (<=1kb)	27328385	27328460	76	1	uc033hch.1	726	ENSMUSG00000099237	Mir7216	microRNA 7216
651	chr17	28081609	28081772	164	4	-0.196267	Promoter (<=1kb)	28066747	28080639	13893	2	uc008bqc.1	-970	ENSMUSG00000062859	Tcp11	t-complex protein 11
652	chr17	28167373	28167685	313	7	-0.0854025	Exon (uc008bqd.1/268935, exon 19 of 22)	28142526	28171345	28820	1	uc008bqd.1	24847	ENSMUSG00000038677	Scube3	signal peptide, CUB domain, EGF-like 3
653	chr17	28524143	28524316	174	4	0.232344	Exon (uc008brc.1/uc008brc.1, exon 1 of 1)	28530861	28538975	8115	1	uc008brd.2	-6545	ENSMUSG00000024223	Armc12	armadillo repeat containing 12
654	chr17	28858534	28858686	153	3	-0.141013	Promoter (<=1kb)	28858411	28890308	31898	1	uc008brt.1	123	ENSMUSG00000043286	Pnpla1	patatin-like phospholipase domain containing 1
655	chr17	28940939	28941020	82	5	-0.176265	Promoter (1-2kb)	28933986	28942262	8277	2	uc008brv.1	1242	ENSMUSG00000045378	Pxt1	peroxisomal, testis specific 1
656	chr17	29050908	29051266	359	6	0.209396	Distal Intergenic	29032660	29043372	10713	1	uc008bse.2	18248	ENSMUSG00000071172	Srsf3	serine/arginine-rich splicing factor 3
657	chr17	29120905	29121046	142	7	-0.180355	Distal Intergenic	29135056	29148976	13921	1	uc008bsi.1	-14010	ENSMUSG00000064147	Rab44	RAB44, member RAS oncogene family
658	chr17	29135913	29136276	364	3	0.129796	Promoter (<=1kb)	29135056	29148976	13921	1	uc008bsi.1	857	ENSMUSG00000064147	Rab44	RAB44, member RAS oncogene family
659	chr17	29398617	29399088	472	8	-0.265753	Distal Intergenic	29365416	29379535	14120	1	uc008bsy.2	33201	ENSMUSG00000024013	Fgd2	FYVE, RhoGEF and PH domain containing 2
660	chr17	30635699	30635969	271	4	0.149857	Exon (uc008btz.1/13417, exon 2 of 11)	30626936	30659221	32286	1	uc008btz.1	8763	ENSMUSG00000033826	Dnah8	dynein, axonemal, heavy chain 8
661	chr17	30965856	30965985	130	3	-0.245392	Intron (uc008buf.1/52020, intron 2 of 21)	30954683	31010710	56028	1	uc008buf.1	11173	ENSMUSG00000054134	Umodl1	uromodulin-like 1
662	chr17	34030491	34030614	124	4	-0.114299	Promoter (1-2kb)	34027203	34031690	4488	2	uc008cav.1	1076	ENSMUSG00000024327	Slc39a7	solute carrier family 39 (zinc transporter), member 7
663	chr17	34185742	34186135	394	8	-0.381389	Promoter (1-2kb)	34182099	34187330	5232	2	uc008cbs.1	1195	ENSMUSG00000096727	Psmb9	proteasome (prosome, macropain) subunit, beta type 9 (large multifunctional peptidase 2)
664	chr17	34196736	34197019	284	6	-0.132713	3' UTR	34187556	34197225	9670	1	uc008cbu.2	9180	ENSMUSG00000037321	Tap1	transporter 1, ATP-binding cassette, sub-family B (MDR/TAP)
665	chr17	34205656	34205731	76	3	-0.217255	Promoter (1-2kb)	34204479	34216321	11843	1	uc008cbx.2	1177	ENSMUSG00000024339	Tap2	transporter 2, ATP-binding cassette, sub-family B (MDR/TAP)
666	chr17	34300342	34300440	99	3	-0.2618	Intron (uc008cby.1/18132, intron 1 of 4)	34264832	34316674	51843	1	uc029thf.1	35510	ENSMUSG00000060586	H2-Eb1	histocompatibility 2, class II antigen E beta
667	chr17	35424789	35424997	209	5	-0.0297333	Promoter (<=1kb)	35424877	35428382	3506	1	uc008chp.3	0	ENSMUSG00000073409	H2-Q6	histocompatibility 2, Q region locus 6
668	chr17	35425092	35425167	76	3	-0.00836406	Promoter (<=1kb)	35425108	35430053	4946	1	uc008chr.1	0	ENSMUSG00000073409	H2-Q6	histocompatibility 2, Q region locus 6
669	chr17	35425252	35425822	571	9	-0.0713235	Promoter (<=1kb)	35424877	35428382	3506	1	uc008chp.3	375	ENSMUSG00000073409	H2-Q6	histocompatibility 2, Q region locus 6
670	chr17	35439620	35439733	114	5	-0.025838	Exon (uc057bjk.1/15018, exon 2 of 3)	35424877	35442551	17675	1	uc008chq.3	14743	ENSMUSG00000073409	H2-Q6	histocompatibility 2, Q region locus 6
671	chr17	35762954	35763184	231	4	-0.130112	Distal Intergenic	35772450	35780687	8238	1	uc029thk.1	-9266	ENSMUSG00000092171	4833427F10Rik	RIKEN cDNA 4833427F10 gene
672	chr17	35835145	35835588	444	13	-0.158892	Promoter (2-3kb)	35833920	35838301	4382	2	uc008ciq.2	2713	ENSMUSG00000001525	Tubb5	tubulin, beta 5 class I
673	chr17	36237450	36237582	133	5	0.0596391	Distal Intergenic	36255673	36257846	2174	2	uc008ckq.1	20264	ENSMUSG00000024446	Rpp21	ribonuclease P 21 subunit
674	chr17	36988489	36988793	305	11	0.0758963	Promoter (<=1kb)	36986855	36989504	2650	2	uc008clt.1	711	ENSMUSG00000024459	H2-M5	histocompatibility 2, M region locus 5
675	chr17	37009598	37009787	190	8	-0.186897	Exon (uc008clu.2/22715, exon 6 of 6)	37001163	37010729	9567	1	uc008clu.2	8435	ENSMUSG00000036036	Zfp57	zinc finger protein 57
676	chr17	37164792	37165033	242	5	-0.132073	Distal Intergenic	37151032	37151970	939	2	uc008cmh.1	-12822	ENSMUSG00000091601	Olfr93	olfactory receptor 93
677	chr17	42316184	42317000	817	29	0.141428	Promoter (<=1kb)	42316600	42507741	191142	1	uc057kxw.1	0	ENSMUSG00000042256	Ptchd4	patched domain containing 4
678	chr17	44476037	44476162	126	3	-0.138435	Distal Intergenic	44237106	44251719	14614	1	uc008cpx.1	238931	ENSMUSG00000023959	Clic5	chloride intracellular channel 5
679	chr17	45708255	45708465	211	3	-0.16819	Distal Intergenic	45686372	45698495	12124	1	uc008crj.1	21883	ENSMUSG00000023939	Mrpl14	mitochondrial ribosomal protein L14
680	chr17	46617324	46617475	152	3	0.165377	Intron (uc008cth.2/71461, intron 1 of 19)	46564451	46629504	65054	2	uc008cth.2	12029	ENSMUSG00000023972	Ptk7	PTK7 protein tyrosine kinase 7
681	chr17	47446468	47446791	324	7	-0.216514	Exon (uc008cvg.2/224833, exon 2 of 5)	47436639	47470638	34000	1	uc008cvg.2	9829	ENSMUSG00000034382	AI661453	expressed sequence AI661453
682	chr17	47672440	47672828	389	19	-0.198435	Exon (uc008cvu.1/224836, exon 4 of 9)	47611596	47683861	72266	1	uc008cvu.1	60844	ENSMUSG00000090115	Usp49	ubiquitin specific peptidase 49
683	chr17	49615100	49615319	220	11	0.0423305	Promoter (<=1kb)	49615172	49755388	140217	1	uc008cyp.1	0	ENSMUSG00000023999	Kif6	kinesin family member 6
684	chr17	50189904	50189931	28	3	0.126227	Promoter (<=1kb)	49993307	50190497	197191	2	uc008cyr.1	566	ENSMUSG00000039316	Rftn1	raftlin lipid raft linker 1
685	chr17	50190072	50190276	205	6	0.0732853	Promoter (<=1kb)	49993307	50190497	197191	2	uc008cyr.1	221	ENSMUSG00000039316	Rftn1	raftlin lipid raft linker 1
686	chr17	50603178	50603342	165	3	0.204106	Intron (uc012avf.1/224860, intron 1 of 5)	50509547	50688494	178948	1	uc012avf.1	93631	ENSMUSG00000038910	Plcl2	phospholipase C-like 2
687	chr17	50688405	50688599	195	3	0.154981	3' UTR	50509547	50688494	178948	1	uc012avf.1	178858	ENSMUSG00000038910	Plcl2	phospholipase C-like 2
688	chr17	54298520	54298851	332	6	0.0966811	Promoter (<=1kb)	54273590	54299034	25445	2	uc008czy.1	183	ENSMUSG00000023945	Slc5a7	solute carrier family 5 (choline transporter), member 7
689	chr17	55445724	55445995	272	11	0.0993395	Promoter (<=1kb)	55445717	55483032	37316	1	uc008czz.1	7	ENSMUSG00000024172	St6gal2	beta galactoside alpha 2,6 sialyltransferase 2
690	chr17	56123822	56124093	272	9	-0.102142	3' UTR	56123085	56133852	10768	2	uc008dbd.2	9759	ENSMUSG00000001227	Sema6b	sema domain, transmembrane domain (TM), and cytoplasmic domain, (semaphorin) 6B
691	chr17	56510079	56510234	156	3	0.123003	Promoter (2-3kb)	56511248	56512483	1236	2	uc008dce.1	2249	ENSMUSG00000044526	Znrf4	zinc and ring finger 4
692	chr17	56870596	56870794	199	3	0.0519512	Intron (uc008ddi.1/328845, intron 2 of 14)	56843104	56874447	31344	2	uc008ddi.1	3653	ENSMUSG00000024207	Acsbg2	acyl-CoA synthetase bubblegum family member 2
693	chr17	57279064	57279240	177	7	-0.0603226	Promoter (<=1kb)	57279100	57329236	50137	1	uc008den.2	0	ENSMUSG00000034116	Vav1	vav 1 oncogene
694	chr17	65548467	65548643	177	4	0.178616	Distal Intergenic	65256005	65540782	284778	2	uc012awg.1	-7685	ENSMUSG00000045036	Tmem232	transmembrane protein 232
695	chr17	65702111	65702196	86	4	0.258477	Intron (uc008dgh.2/106572, intron 3 of 6)	65651726	65772752	121027	2	uc008dgh.2	70556	ENSMUSG00000056515	Rab31	RAB31, member RAS oncogene family
696	chr17	65740319	65740517	199	4	-0.17938	Intron (uc008dgh.2/106572, intron 1 of 6)	65651726	65772752	121027	2	uc008dgh.2	32235	ENSMUSG00000056515	Rab31	RAB31, member RAS oncogene family
697	chr17	67290759	67291176	418	7	0.139641	Intron (uc008dka.2/19274, intron 1 of 30)	66666848	67354459	687612	2	uc008dka.2	63283	ENSMUSG00000033278	Ptprm	protein tyrosine phosphatase, receptor type, M
698	chr17	67353313	67353780	468	16	0.0507096	Promoter (<=1kb)	66666848	67354459	687612	2	uc008dka.2	679	ENSMUSG00000033278	Ptprm	protein tyrosine phosphatase, receptor type, M
699	chr17	67354041	67354526	486	23	0.0482676	Promoter (<=1kb)	66666848	67354459	687612	2	uc008dka.2	0	ENSMUSG00000033278	Ptprm	protein tyrosine phosphatase, receptor type, M
700	chr17	67697783	67697891	109	4	0.0913937	Promoter (<=1kb)	67697265	67756912	59648	1	uc008dkg.1	518	ENSMUSG00000032796	Lama1	laminin, alpha 1
701	chr17	68003916	68004300	385	17	0.0815117	Promoter (<=1kb)	67842706	68004108	161403	2	uc008dkj.3	0	ENSMUSG00000024043	Arhgap28	Rho GTPase activating protein 28
702	chr17	68273760	68273845	86	11	0.101574	Promoter (<=1kb)	68273797	68457858	184062	1	uc008dkk.2	0	ENSMUSG00000041565	L3mbtl4	L3MBTL4 histone methyl-lysine binding protein
703	chr17	68841429	68841659	231	7	0.0571465	Exon (uc029tkm.1/622645, exon 2 of 2)	68837136	68843138	6003	1	uc029tkm.1	4293	ENSMUSG00000095407	Tmem200c	transmembrane protein 200C
704	chr17	68952489	68952694	206	5	0.179174	Distal Intergenic	68837136	68843138	6003	1	uc029tkm.1	115353	ENSMUSG00000095407	Tmem200c	transmembrane protein 200C
705	chr17	69969187	69970610	1424	39	0.106199	Promoter (<=1kb)	69969368	70518806	549439	1	uc008dky.1	0	ENSMUSG00000003279	Dlgap1	DLG associated protein 1
706	chr17	70823634	70823858	225	6	0.114062	Distal Intergenic	70809072	70821413	12342	1	uc008dlo.2	14562	ENSMUSG00000003279	Dlgap1	DLG associated protein 1
707	chr17	71133093	71133378	286	4	-0.0642809	Distal Intergenic	71182560	71235119	52560	1	uc008dmb.1	-49182	ENSMUSG00000024052	Lpin2	lipin 2
708	chr17	71140607	71140714	108	3	-0.0952828	Distal Intergenic	71182560	71235119	52560	1	uc008dmb.1	-41846	ENSMUSG00000024052	Lpin2	lipin 2
709	chr17	71288845	71288969	125	3	-0.102956	Intron (uc008dme.1/246707, intron 2 of 7)	71252176	71310965	58790	2	uc008dme.1	21996	ENSMUSG00000024053	Emilin2	elastin microfibril interfacer 2
710	chr17	72604211	72604416	206	6	0.0919658	Promoter (<=1kb)	71868988	72604307	735320	2	uc008dnb.1	0	ENSMUSG00000055471	Alk	anaplastic lymphoma kinase
711	chr17	74135450	74135644	195	4	-0.157688	Distal Intergenic	74200700	74217118	16419	2	uc008dnu.2	81474	ENSMUSG00000058704	Memo1	mediator of cell motility 1
712	chr17	74979780	74979836	57	3	-0.26612	Distal Intergenic	75005529	75392967	387439	1	uc008dom.2	-25693	ENSMUSG00000001870	Ltbp1	latent transforming growth factor beta binding protein 1
713	chr17	80129672	80129903	232	5	0.130332	Promoter (2-3kb)	80127471	80139462	11992	1	uc008dqn.1	2201	ENSMUSG00000035473	Galm	galactose mutarotase
714	chr17	80682644	80682773	130	4	0.157262	Intron (uc008drk.2/225028, intron 1 of 33)	80580513	80728025	147513	2	uc008drk.2	45252	ENSMUSG00000024242	Map4k3	mitogen-activated protein kinase kinase kinase kinase 3
715	chr17	83546423	83546568	146	6	0.190339	Distal Intergenic	83501917	83514333	12417	2	uc012axv.1	-32090	ENSMUSG00000024248	Cox7a2l	cytochrome c oxidase subunit 7A2 like
716	chr17	83924493	83924601	109	4	-0.221937	Distal Intergenic	83998552	84013408	14857	1	uc008dsn.2	-73951	NA	8430430B14Rik	RIKEN cDNA 8430430B14 gene
717	chr17	83937735	83937829	95	5	0.076515	Distal Intergenic	83998552	84013408	14857	1	uc008dsn.2	-60723	NA	8430430B14Rik	RIKEN cDNA 8430430B14 gene
718	chr17	83985453	83985617	165	4	-0.123475	Distal Intergenic	83998552	84013408	14857	1	uc008dsn.2	-12935	NA	8430430B14Rik	RIKEN cDNA 8430430B14 gene
719	chr17	84571749	84571951	203	4	0.104417	3' UTR	84511895	84572055	60161	1	uc008dsv.1	59854	ENSMUSG00000040852	Plekhh2	pleckstrin homology domain containing, family H (with MyTH4 domain) member 2
720	chr17	85922629	85922706	78	4	-0.143103	Distal Intergenic	85984665	86040364	55700	2	uc008dud.2	117658	ENSMUSG00000024135	Srbd1	S1 RNA binding domain 1
721	chr17	86982991	86986472	3482	8	0.13072	Intron (uc008dum.1/104215, intron 2 of 4)	86963111	87000069	36959	1	uc008dum.1	19880	ENSMUSG00000024143	Rhoq	ras homolog family member Q
722	chr17	87106120	87106132	13	3	0.184284	Promoter (1-2kb)	87107679	87137585	29907	1	uc008dup.3	-1547	ENSMUSG00000037104	Socs5	suppressor of cytokine signaling 5
723	chr17	90455007	90455270	264	12	0.0718686	Promoter (<=1kb)	90033644	90455052	421409	2	uc057kzb.1	0	ENSMUSG00000024109	Nrxn1	neurexin I
724	chr18	9214637	9214757	121	6	0.181726	Promoter (1-2kb)	9212856	9216201	3346	1	uc008eag.2	1781	ENSMUSG00000036904	Fzd8	frizzled class receptor 8
725	chr18	20489062	20489283	222	3	-0.18334	Distal Intergenic	20510274	20541310	31037	1	uc008eep.2	-20991	ENSMUSG00000056632	Dsg3	desmoglein 3
726	chr18	21651356	21651499	144	3	0.157856	Promoter (<=1kb)	21550377	21652368	101992	2	uc008efi.1	869	ENSMUSG00000042514	Klhl14	kelch-like 14
727	chr18	33552054	33552194	141	3	0.0722007	Distal Intergenic	33464163	33474710	10548	1	uc029tmf.1	87891	NA	Gm10549	predicted gene 10549
728	chr18	35814959	35815250	292	6	0.134656	Distal Intergenic	35829818	35861688	31871	1	uc008emx.1	-14568	ENSMUSG00000046668	Cxxc5	CXXC finger 5
729	chr18	36038019	36038315	297	3	-0.0967234	Exon (uc012bbl.2/100042150, exon 4 of 10)	36017649	36197160	179512	2	uc012bbl.2	158845	ENSMUSG00000060275	Nrg2	neuregulin 2
730	chr18	36954786	36954975	190	4	0.148516	Promoter (2-3kb)	36952648	37841873	889226	1	uc008eoy.3	2138	ENSMUSG00000103458	Gm37013	predicted gene, 37013
731	chr18	36992636	36992894	259	6	0.105685	Exon (uc008epd.3/353235, exon 1 of 4)	36952648	37841873	889226	1	uc008eoy.3	39988	ENSMUSG00000103458	Gm37013	predicted gene, 37013
732	chr18	37685953	37686174	222	6	0.0725969	Exon (uc008eqp.2/93712, exon 1 of 4)	36952648	37841873	889226	1	uc008eoy.3	733305	ENSMUSG00000103458	Gm37013	predicted gene, 37013
733	chr18	37721794	37721983	190	3	0.13326	Exon (uc008equ.2/93701, exon 1 of 4)	36952648	37841873	889226	1	uc008eoy.3	769146	ENSMUSG00000103458	Gm37013	predicted gene, 37013
734	chr18	37747455	37747660	206	4	0.125826	Exon (uc008eqz.2/93722, exon 1 of 4)	36952648	37841873	889226	1	uc008eoy.3	794807	ENSMUSG00000103458	Gm37013	predicted gene, 37013
735	chr18	37807699	37807900	202	3	0.0580443	Exon (uc008ere.2/93706, exon 1 of 4)	36952648	37841873	889226	1	uc008eoy.3	855051	ENSMUSG00000103458	Gm37013	predicted gene, 37013
736	chr18	38069976	38070154	179	3	-0.225341	Distal Intergenic	37972623	37998969	26347	2	uc008err.3	-71007	ENSMUSG00000024451	Arap3	ArfGAP with RhoGAP domain, ankyrin repeat and PH domain 3
737	chr18	38239392	38239593	202	10	0.0250042	Exon (uc008erv.1/73516, exon 3 of 4)	38238405	38250198	11794	2	uc008erv.1	10605	ENSMUSG00000097080	1700086O06Rik	RIKEN cDNA 1700086O06 gene
738	chr18	38847091	38847218	128	5	0.143418	Exon (uc008esn.1/14164, exon 3 of 4)	38838673	38866747	28075	2	uc008esn.1	19529	ENSMUSG00000036585	Fgf1	fibroblast growth factor 1
739	chr18	39284286	39284430	145	3	0.150579	Intron (uc008esr.1/71302, intron 17 of 22)	38993145	39376285	383141	1	uc008esr.1	291141	ENSMUSG00000036452	Arhgap26	Rho GTPase activating protein 26
740	chr18	42469932	42470096	165	3	0.0682337	Distal Intergenic	42511487	42575785	64299	1	uc008etw.2	-41391	ENSMUSG00000024498	Tcerg1	transcription elongation regulator 1 (CA150)
741	chr18	45560012	45560217	206	6	0.033765	5' UTR	45268860	45685883	417024	1	uc008evd.3	291152	ENSMUSG00000054477	Kcnn2	potassium intermediate/small conductance calcium-activated channel, subfamily N, member 2
742	chr18	51117421	51117737	317	12	0.0677181	Promoter (<=1kb)	51117898	51304641	186744	1	uc008ewz.1	-161	ENSMUSG00000073565	Prr16	proline rich 16
743	chr18	51117776	51117849	74	6	0.0421545	Promoter (<=1kb)	51117898	51304641	186744	1	uc008ewz.1	-49	ENSMUSG00000073565	Prr16	proline rich 16
744	chr18	52825417	52825622	206	4	0.0841245	Intron (uc008exm.2/67847, intron 1 of 10)	52767811	52915931	148121	1	uc008exm.2	57606	ENSMUSG00000024534	Sncaip	synuclein, alpha interacting protein (synphilin)
745	chr18	57749715	57749905	191	4	0.206	Distal Intergenic	57774166	57779995	5830	2	uc008ezl.1	30090	NA	Gm19519	predicted gene, 19519
746	chr18	60804717	60804870	154	3	-0.327331	Promoter (<=1kb)	60803849	60812652	8804	1	uc008faz.1	868	ENSMUSG00000024610	Cd74	CD74 antigen (invariant polypeptide of major histocompatibility complex, class II antigen-associated)
747	chr18	60912419	60912545	127	4	0.117453	Promoter (<=1kb)	60912240	60917768	5529	1	uc008fbe.1	179	ENSMUSG00000036412	Arsi	arylsulfatase i
748	chr18	61155733	61156056	324	7	0.188556	Intron (uc008fbq.1/106894, intron 8 of 20)	61131277	61177050	45774	2	uc008fbq.1	20994	ENSMUSG00000024622	Hmgxb3	HMG box domain containing 3
749	chr18	61362704	61362865	162	3	0.202145	Intron (uc008fbx.1/170826, intron 1 of 11)	61298136	61400431	102296	2	uc008fbx.1	37566	ENSMUSG00000033871	Ppargc1b	peroxisome proliferative activated receptor, gamma, coactivator 1 beta
750	chr18	61366426	61366591	166	3	0.124415	Intron (uc008fbx.1/170826, intron 1 of 11)	61298136	61400431	102296	2	uc008fbx.1	33840	ENSMUSG00000033871	Ppargc1b	peroxisome proliferative activated receptor, gamma, coactivator 1 beta
751	chr18	62722102	62722240	139	3	0.0990992	Intron (uc012bdy.1/100038417, intron 1 of 4)	62607540	62741387	133848	2	uc012bdy.1	19147	ENSMUSG00000073551	Spink13	serine peptidase inhibitor, Kazal type 13
752	chr18	63493902	63494067	166	5	-0.117551	Distal Intergenic	63123585	63387183	263599	2	uc008fdw.1	-106719	ENSMUSG00000041482	Piezo2	piezo-type mechanosensitive ion channel component 2
753	chr18	65892827	65892985	159	5	-0.141718	Intron (uc008ffj.1/uc008ffj.1, intron 1 of 3)	65873486	65886596	13111	1	uc008ffk.3	19341	ENSMUSG00000024517	Grp	gastrin releasing peptide
754	chr18	69520166	69520302	137	3	0.146639	Intron (uc008fnp.1/21413, intron 5 of 6)	69344492	69565506	221015	1	uc008fnp.1	175674	ENSMUSG00000053477	Tcf4	transcription factor 4
755	chr18	69571158	69571407	250	3	-0.101438	Intron (uc008fnq.1/21413, intron 8 of 19)	69344492	69687967	343476	1	uc008fnq.1	226666	ENSMUSG00000053477	Tcf4	transcription factor 4
756	chr18	74880057	74880241	185	4	-0.269873	Distal Intergenic	74939322	74961263	21942	2	uc008fpu.2	81022	ENSMUSG00000053846	Lipg	lipase, endothelial
757	chr18	75341570	75341771	202	5	-0.131284	Distal Intergenic	75367365	75394452	27088	1	uc008fqe.2	-25594	ENSMUSG00000025880	Smad7	SMAD family member 7
758	chr18	75578115	75578212	98	3	0.123697	Intron (uc008fqg.3/269037, intron 6 of 11)	75431205	75697696	266492	2	uc008fqg.3	119484	ENSMUSG00000052928	Ctif	CBP80/20-dependent translation initiation factor
759	chr18	79896679	79896783	105	3	-0.12632	Distal Intergenic	80046895	80119640	72746	1	uc008fsj.2	-150112	ENSMUSG00000056214	Pard6g	par-6 family cell polarity regulator gamma
760	chr18	80961655	80961747	93	3	-0.117825	Distal Intergenic	80966359	80974625	8267	2	uc008ftl.3	12878	ENSMUSG00000024565	Sall3	spalt like transcription factor 3
761	chr18	81471656	81471805	150	3	0.12157	Distal Intergenic	80966359	80986578	20220	2	uc008ftn.2	-485078	ENSMUSG00000024565	Sall3	spalt like transcription factor 3
762	chr18	82474613	82474848	236	4	0.0431615	Promoter (<=1kb)	82475123	82558703	83581	1	uc008ftr.1	-275	ENSMUSG00000041607	Mbp	myelin basic protein
763	chr18	82705360	82705484	125	4	0.068279	Distal Intergenic	82593597	82692734	99138	2	uc012bfp.1	-12626	ENSMUSG00000041258	Zfp236	zinc finger protein 236
764	chr18	84293000	84293127	128	5	-0.325233	Intron (uc008fuo.3/240476, intron 8 of 8)	84207701	84589504	381804	2	uc008fuo.3	296377	ENSMUSG00000048410	Zfp407	zinc finger protein 407
765	chr19	4263815	4263977	163	6	-0.181615	Promoter (<=1kb)	4263818	4263878	61	2	uc033hii.1	0	ENSMUSG00000099290	Mir6985	microRNA 6985
766	chr19	5068484	5068647	164	3	0.0370649	Promoter (<=1kb)	5068078	5070640	2563	1	uc008gcb.2	406	ENSMUSG00000056481	Cd248	CD248 antigen, endosialin
767	chr19	5328081	5328110	30	3	-0.142757	Distal Intergenic	5335741	5344153	8413	1	uc008gcp.1	-7631	ENSMUSG00000038498	Catsper1	cation channel, sperm associated 1
768	chr19	5728500	5728740	241	3	0.131548	Promoter (1-2kb)	5728087	5730712	2626	2	uc008gez.1	1972	ENSMUSG00000024939	Fam89b	family with sequence similarity 89, member B
769	chr19	5846711	5846873	163	3	0.0579893	Promoter (1-2kb)	5824708	5845480	20773	2	uc012bhe.3	-1231	ENSMUSG00000092274	Neat1	nuclear paraspeckle assembly transcript 1 (non-protein coding)
770	chr19	6014279	6014431	153	6	0.223225	Promoter (1-2kb)	6012620	6018459	5840	1	uc008ggl.2	1659	ENSMUSG00000097404	Gm10814	predicted gene 10814
771	chr19	6321982	6322068	87	5	-0.222218	Exon (uc008gia.2/240505, exon 33 of 37)	6306457	6325652	19196	1	uc008gia.2	15525	ENSMUSG00000024769	Cdc42bpg	CDC42 binding protein kinase gamma (DMPK-like)
772	chr19	6830003	6830120	118	4	0.0815036	Exon (uc057lad.1/56613, exon 17 of 18)	6829084	6840627	11544	2	uc057lad.1	10507	ENSMUSG00000024952	Rps6ka4	ribosomal protein S6 kinase, polypeptide 4
773	chr19	6847618	6848339	722	18	0.276942	Exon (uc008gjb.1/78317, exon 21 of 27)	6844623	6858211	13589	2	uc008gjb.1	9872	ENSMUSG00000047810	Ccdc88b	coiled-coil domain containing 88B
774	chr19	6938119	6938244	126	3	0.185837	Promoter (2-3kb)	6938070	6941193	3124	2	uc008gjk.2	2949	ENSMUSG00000024958	Gpr137	G protein-coupled receptor 137
775	chr19	6985442	6985536	95	4	-0.123592	Promoter (2-3kb)	6982472	6987651	5180	2	uc008gjv.2	2115	ENSMUSG00000024962	Vegfb	vascular endothelial growth factor B
776	chr19	10183784	10184436	653	10	-0.182229	Promoter (<=1kb)	10182888	10187373	4486	1	uc008gpd.2	896	ENSMUSG00000010663	Fads1	fatty acid desaturase 1
777	chr19	10700065	10700077	13	3	0.204667	Intron (uc008gqr.1/107305, intron 1 of 3)	10688735	10714419	25685	1	uc008gqr.1	11330	ENSMUSG00000048832	Vps37c	vacuolar protein sorting 37C
778	chr19	10842343	10842466	124	3	-0.163743	Promoter (<=1kb)	10842544	10857915	15372	1	uc008gra.2	-78	ENSMUSG00000024737	Slc15a3	solute carrier family 15, member 3
779	chr19	11878436	11878632	197	8	0.197416	Distal Intergenic	11870183	11871214	1032	2	uc008gtf.1	-7222	ENSMUSG00000067545	Olfr1419	olfactory receptor 1419
780	chr19	14599311	14631009	31699	5	-0.0549711	Promoter (1-2kb)	14543703	14598183	54481	2	uc008gwm.2	-1128	ENSMUSG00000024642	Tle4	transducin-like enhancer of split 4
781	chr19	16439007	16440199	1193	8	-0.0986159	Intron (uc008gwu.2/14675, intron 1 of 6)	16435667	16610818	175152	1	uc008gwu.2	3340	ENSMUSG00000024697	Gna14	guanine nucleotide binding protein, alpha 14
782	chr19	16873251	16873397	147	6	0.0437909	Promoter (<=1kb)	16872316	16873830	1515	2	uc008gxc.1	433	ENSMUSG00000056829	Foxb2	forkhead box B2
783	chr19	21785883	21785978	96	5	-0.24573	Intron (uc008gzd.2/83921, intron 1 of 3)	21778340	21798694	20355	1	uc008gzd.2	7543	ENSMUSG00000024754	Cemip2	cell migration inducing hyaluronidase 2
784	chr19	21818709	21818822	114	4	-0.388614	Intron (uc008gzg.2/83921, intron 13 of 24)	21778340	21858360	80021	1	uc008gzg.2	40369	ENSMUSG00000024754	Cemip2	cell migration inducing hyaluronidase 2
785	chr19	23159714	23159974	261	5	0.235394	Intron (uc008gzz.1/16601, intron 1 of 1)	23141226	23166911	25686	1	uc008gzz.1	18488	ENSMUSG00000033863	Klf9	Kruppel-like factor 9
786	chr19	25158214	25158436	223	7	-0.484491	Exon (uc008hba.1/76088, exon 29 of 48)	24999529	25202432	202904	1	uc008hba.1	158685	ENSMUSG00000052085	Dock8	dedicator of cytokinesis 8
787	chr19	25341859	25341987	129	4	-0.173881	Intron (uc008hbf.1/107351, intron 3 of 13)	25237202	25434496	197295	1	uc008hbf.1	104657	ENSMUSG00000032702	Kank1	KN motif and ankyrin repeat domains 1
788	chr19	25377542	25377587	46	3	-0.461854	Intron (uc008hbf.1/107351, intron 3 of 13)	25237202	25434496	197295	1	uc008hbf.1	140340	ENSMUSG00000032702	Kank1	KN motif and ankyrin repeat domains 1
789	chr19	27147437	27147638	202	8	-0.180494	Distal Intergenic	27217020	27254231	37212	1	uc008hbt.2	-69382	ENSMUSG00000024924	Vldlr	very low density lipoprotein receptor
790	chr19	32904732	32904928	197	3	-0.150481	Distal Intergenic	32757577	32826160	68584	1	uc008hfr.1	147155	ENSMUSG00000013663	Pten	phosphatase and tensin homolog
791	chr19	37495615	37495773	159	5	-0.0994393	Distal Intergenic	37465254	37471827	6574	1	uc056zii.1	30361	NA	1700122C19Rik	RIKEN cDNA 1700122C19 gene
792	chr19	37687530	37687702	173	5	0.114821	Promoter (1-2kb)	37685680	37693307	7628	1	uc012ble.1	1850	ENSMUSG00000062432	Cyp26c1	cytochrome P450, family 26, subfamily c, polypeptide 1
793	chr19	43347765	43347855	91	4	-0.196624	Intron (uc008hoe.2/545291, intron 2 of 11)	42788595	43388355	599761	2	uc008hoe.2	40500	ENSMUSG00000074852	Hpse2	heparanase 2
794	chr19	43546311	43546464	154	3	0.0993939	Distal Intergenic	43499752	43524605	24854	2	uc012bmb.2	-21706	ENSMUSG00000025190	Got1	glutamic-oxaloacetic transaminase 1, soluble
795	chr19	44511888	44512115	228	5	-0.00518144	3' UTR	44493472	44514273	20802	1	uc008hpt.2	18416	ENSMUSG00000036961	Wnt8b	wingless-type MMTV integration site family, member 8B
796	chr19	44988492	44988639	148	4	0.157262	Promoter (<=1kb)	44989344	44997289	7946	1	uc008hqe.1	-705	ENSMUSG00000025207	Sema4g	sema domain, immunoglobulin domain (Ig), transmembrane domain (TM) and short cytoplasmic domain, (semaphorin) 4G
797	chr19	46507308	46507479	172	3	0.214072	Intron (uc008hts.1/93679, intron 1 of 5)	46501648	46516455	14808	1	uc008hts.1	5660	ENSMUSG00000025034	Trim8	tripartite motif-containing 8
798	chr19	46529258	46529403	146	4	0.0959171	Downstream (1-2kb)	46501648	46516455	14808	1	uc008hts.1	27610	ENSMUSG00000025034	Trim8	tripartite motif-containing 8
799	chr19	47510748	47510942	195	3	-0.109455	Intron (uc008hvb.1/108689, intron 7 of 9)	47501048	47537020	35973	2	uc008hvb.1	26078	ENSMUSG00000042694	Stn1	STN1, CST complex subunit
800	chr19	53058713	53058903	191	4	0.250981	Distal Intergenic	53076252	53084392	8141	1	uc008hwh.1	-17349	ENSMUSG00000099988	1700054A03Rik	RIKEN cDNA 1700054A03 gene
801	chr19	53195572	53195834	263	4	-0.233942	Intron (uc008hwi.3/27360, intron 1 of 14)	53140443	53247326	106884	1	uc008hwi.3	55129	ENSMUSG00000025026	Add3	adducin 3 (gamma)
802	chr19	53751426	53751572	147	6	-0.160147	Intron (uc008hwz.2/73713, intron 1 of 13)	53677306	53867080	189775	1	uc008hwz.2	74120	ENSMUSG00000043639	Rbm20	RNA binding motif protein 20
803	chr19	55757389	55757586	198	3	0.141211	Intron (uc008hya.2/21416, intron 3 of 4)	55741810	55910549	168740	1	uc008hya.2	15579	ENSMUSG00000024985	Tcf7l2	transcription factor 7 like 2, T cell specific, HMG box
804	chr19	55895485	55895570	86	7	0.0360413	5' UTR	55741810	55910549	168740	1	uc008hya.2	153675	ENSMUSG00000024985	Tcf7l2	transcription factor 7 like 2, T cell specific, HMG box
805	chr19	57833279	57833375	97	3	-0.156134	Intron (uc008iai.3/226255, intron 26 of 28)	57611034	58133343	522310	1	uc008iai.3	222245	ENSMUSG00000054843	Atrnl1	attractin like 1
806	chr19	58622838	58622951	114	3	-0.0597956	Intron (uc029ttb.1/69055, intron 1 of 2)	58606329	58629753	23425	1	uc029ttb.1	16509	ENSMUSG00000100001	1810007D17Rik	RIKEN cDNA 1810007D17 gene
807	chr19	60467548	60467793	246	7	0.0936891	Promoter (<=1kb)	60466733	60468304	1572	2	uc008ibu.2	511	ENSMUSG00000045052	Prlhr	prolactin releasing hormone receptor
808	chr2	5298177	5298329	153	3	-0.1232	3' UTR	5293457	5676046	382590	2	uc056zje.1	377717	ENSMUSG00000039145	Camk1d	calcium/calmodulin-dependent protein kinase ID
809	chr2	9869269	9869424	156	3	-0.340204	Intron (uc008ihe.1/14462, intron 3 of 5)	9857078	9878600	21523	2	uc008ihe.1	9176	ENSMUSG00000015619	Gata3	GATA binding protein 3
810	chr2	9876898	9877208	311	8	0.105829	Promoter (1-2kb)	9857078	9878600	21523	2	uc008ihe.1	1392	ENSMUSG00000015619	Gata3	GATA binding protein 3
811	chr2	18681068	18681245	178	7	-0.215632	Intron (uc008ily.1/12151, intron 1 of 9)	18677018	18686629	9612	1	uc008ily.1	4050	ENSMUSG00000026739	Bmi1	Bmi1 polycomb ring finger oncogene
812	chr2	19658117	19658208	92	3	0.0222818	Promoter (<=1kb)	19658062	19660590	2529	1	uc008imj.2	55	ENSMUSG00000043415	Otud1	OTU domain containing 1
813	chr2	19658223	19658391	169	7	0.0465852	Promoter (<=1kb)	19658062	19660590	2529	1	uc008imj.2	161	ENSMUSG00000043415	Otud1	OTU domain containing 1
814	chr2	19658824	19659108	285	13	0.108674	Promoter (<=1kb)	19658062	19660590	2529	1	uc008imj.2	762	ENSMUSG00000043415	Otud1	OTU domain containing 1
815	chr2	20991944	20992206	263	3	-0.0960214	Distal Intergenic	20968874	20970348	1475	1	uc012brm.1	23070	NA	Gm13375	predicted gene 13375
816	chr2	21237159	21237264	106	3	-0.114486	Distal Intergenic	21205787	21215009	9223	1	uc008ind.1	31372	ENSMUSG00000048550	Thnsl1	threonine synthase-like 1 (bacterial)
817	chr2	24608055	24608144	90	3	0.180093	Exon (uc008ipe.3/12287, exon 45 of 47)	24603887	24763152	159266	2	uc008ipe.3	155008	ENSMUSG00000004113	Cacna1b	calcium channel, voltage-dependent, N type, alpha 1B subunit
818	chr2	24679176	24679353	178	10	-0.0657388	Exon (uc008ipe.3/12287, exon 19 of 47)	24603887	24763152	159266	2	uc008ipe.3	83799	ENSMUSG00000004113	Cacna1b	calcium channel, voltage-dependent, N type, alpha 1B subunit
819	chr2	25168576	25168791	216	3	0.0930998	Distal Intergenic	25180758	25183339	2582	1	uc008iqk.2	-11967	ENSMUSG00000078202	Nrarp	Notch-regulated ankyrin repeat protein
820	chr2	25634646	25634732	87	4	-0.21856	Distal Intergenic	25624667	25627974	3308	2	uc012bsd.1	-6672	ENSMUSG00000026938	Fcna	ficolin A
821	chr2	26061221	26062292	1072	8	-0.224045	Exon (uc008iub.1/67991, exon 4 of 6)	26055536	26092396	36861	2	uc008iub.1	30104	ENSMUSG00000026932	Nacc2	nucleus accumbens associated 2, BEN and BTB (POZ) domain containing
822	chr2	27682019	27682200	182	4	0.143161	Intron (uc008ixs.1/20181, intron 1 of 9)	27677201	27763319	86119	1	uc008ixs.1	4818	ENSMUSG00000015846	Rxra	retinoid X receptor alpha
823	chr2	29808095	29808294	200	3	0.174876	Intron (uc008jaf.1/26569, intron 4 of 12)	29802680	29817522	14843	1	uc008jaf.1	5415	ENSMUSG00000059316	Slc27a4	solute carrier family 27 (fatty acid transporter), member 4
824	chr2	29999941	30000086	146	3	-0.101664	Exon (uc008jas.2/20740, exon 22 of 56)	29965560	30031451	65892	1	uc008jas.2	34381	ENSMUSG00000057738	Sptan1	spectrin alpha, non-erythrocytic 1
825	chr2	30798751	30798874	124	5	-0.115439	Promoter (2-3kb)	30795563	30801737	6175	2	uc008jcr.3	2863	ENSMUSG00000044320	1700001O22Rik	RIKEN cDNA 1700001O22 gene
826	chr2	31845322	31845555	234	4	0.0322024	Promoter (<=1kb)	31813290	31846005	32716	2	uc008jee.2	450	ENSMUSG00000026841	Fibcd1	fibrinogen C domain containing 1
827	chr2	32174327	32174493	167	3	0.0719831	Intron (uc008jem.2/227723, intron 1 of 29)	32151148	32234537	83390	1	uc008jem.2	23179	ENSMUSG00000039262	Prrc2b	proline-rich coiled-coil 2B
828	chr2	32336033	32336286	254	5	-0.136091	Promoter (1-2kb)	32308471	32337894	29424	2	uc029twn.1	1608	ENSMUSG00000026825	Dnm1	dynamin 1
829	chr2	32430750	32431073	324	5	0.136937	Promoter (<=1kb)	32414487	32431151	16665	2	uc008jfo.2	78	ENSMUSG00000026819	Slc25a25	solute carrier family 25 (mitochondrial carrier, phosphate carrier), member 25
830	chr2	32514432	32514534	103	3	-0.0493583	Distal Intergenic	32535359	32569750	34392	1	uc008jfs.1	-20825	ENSMUSG00000039157	Fam102a	family with sequence similarity 102, member A
831	chr2	32587226	32588018	793	8	-0.149727	Promoter (<=1kb)	32587078	32597701	10624	1	uc008jfx.2	148	ENSMUSG00000079442	St6galnac4	ST6 (alpha-N-acetyl-neuraminyl-2,3-beta-galactosyl-1,3)-N-acetylgalactosaminide alpha-2,6-sialyltransferase 4
832	chr2	32611030	32611308	279	10	0.17561	Intron (uc008jga.2/50935, intron 1 of 4)	32599709	32620809	21101	1	uc008jga.2	11321	ENSMUSG00000026811	St6galnac6	ST6 (alpha-N-acetyl-neuraminyl-2,3-beta-galactosyl-1,3)-N-acetylgalactosaminide alpha-2,6-sialyltransferase 6
833	chr2	33954169	33954337	169	3	-0.111848	Distal Intergenic	33873614	33887946	14333	2	uc008jie.3	-66223	ENSMUSG00000038740	Mvb12b	multivesicular body subunit 12B
834	chr2	33967027	33967124	98	3	0.151169	Distal Intergenic	33873614	33887946	14333	2	uc008jie.3	-79081	ENSMUSG00000038740	Mvb12b	multivesicular body subunit 12B
835	chr2	34899787	34899955	169	4	0.201184	Intron (uc008jjh.1/74016, intron 10 of 14)	34893755	34913976	20222	2	uc008jjh.1	14021	ENSMUSG00000026873	Phf19	PHD finger protein 19
836	chr2	35034976	35035217	242	5	-0.107633	Intron (uc008jjn.3/15139, intron 11 of 40)	34983331	35061441	78111	2	uc008jjn.3	26224	ENSMUSG00000026874	Hc	hemolytic complement
837	chr2	35655018	35655232	215	4	0.0922829	Intron (uc008jkx.2/69601, intron 2 of 16)	35558458	35730994	172537	1	uc008jkx.2	96560	ENSMUSG00000026883	Dab2ip	disabled 2 interacting protein
838	chr2	35678095	35678241	147	3	0.150351	Intron (uc008jkx.2/69601, intron 3 of 16)	35558458	35730994	172537	1	uc008jkx.2	119637	ENSMUSG00000026883	Dab2ip	disabled 2 interacting protein
839	chr2	37316496	37316714	219	3	-0.0814958	Distal Intergenic	37331749	37332732	984	1	uc008jmo.1	-15035	ENSMUSG00000049018	Olfr368	olfactory receptor 368
840	chr2	37786611	37786830	220	14	-0.0717081	Exon (uc008jnf.2/241324, exon 3 of 13)	37776249	37799103	22855	1	uc008jnf.2	10362	ENSMUSG00000035403	Crb2	crumbs family member 2
841	chr2	37963505	37963690	186	3	0.15874	Intron (uc008jng.2/227801, intron 11 of 21)	37798990	38287384	488395	2	uc008jng.2	323694	ENSMUSG00000035392	Dennd1a	DENN/MADD domain containing 1A
842	chr2	44556888	44557193	306	10	0.0612005	Distal Intergenic	44564412	44571347	6936	2	uc008joz.2	14154	ENSMUSG00000036890	Gtdc1	glycosyltransferase-like domain containing 1
843	chr2	49741812	49742044	233	5	-0.0944204	Exon (uc008jpy.1/16574, exon 19 of 26)	49619314	49774778	155465	1	uc008jpy.1	122498	ENSMUSG00000026764	Kif5c	kinesin family member 5C
844	chr2	49840681	49840910	230	3	0.198327	Intron (uc008jpz.1/71897, intron 1 of 9)	49787686	49948846	161161	1	uc008jpz.1	52995	ENSMUSG00000026765	Lypd6b	LY6/PLAUR domain containing 6B
845	chr2	52071435	52071605	171	4	0.27059	Promoter (1-2kb)	52072837	52122381	49545	1	uc008jqq.1	-1232	ENSMUSG00000036202	Rif1	replication timing regulatory factor 1
846	chr2	52494518	52494717	200	5	-0.0910457	Intron (uc008jra.2/12298, intron 1 of 12)	52428320	52558611	130292	2	uc008jra.2	63894	ENSMUSG00000017412	Cacnb4	calcium channel, voltage-dependent, beta 4 subunit
847	chr2	54085387	54085537	151	8	0.0526643	Promoter (<=1kb)	54084093	54085552	1460	2	uc008jrp.1	15	ENSMUSG00000075334	Rprm	reprimo, TP53 dependent G2 arrest mediator candidate
848	chr2	54435955	54436805	851	32	0.0885221	Promoter (<=1kb)	54436387	55117744	681358	1	uc008jrq.1	0	ENSMUSG00000060988	Galnt13	polypeptide N-acetylgalactosaminyltransferase 13
849	chr2	55437354	55437525	172	4	0.0651522	Promoter (1-2kb)	55435970	55598145	162176	1	uc008jru.2	1384	ENSMUSG00000026824	Kcnj3	potassium inwardly-rectifying channel, subfamily J, member 3
850	chr2	60697784	60697869	86	3	0.150584	Intron (uc008jul.2/16420, intron 1 of 17)	60598292	60722603	124312	2	uc008jul.2	24734	ENSMUSG00000026971	Itgb6	integrin beta 6
851	chr2	60901521	60901790	270	10	-0.262912	Intron (uc008juu.2/56878, intron 1 of 13)	60751953	60963204	211252	2	uc008juu.2	61414	ENSMUSG00000026970	Rbms1	RNA binding motif, single stranded interacting protein 1
852	chr2	61453852	61454052	201	3	0.0950965	Distal Intergenic	61578586	61654171	75586	1	uc008juw.3	-124534	ENSMUSG00000064289	Tank	TRAF family member-associated Nf-kappa B activator
853	chr2	62513261	62513387	127	3	-0.0909747	Intron (uc008jvk.2/14089, intron 20 of 25)	62500936	62574021	73086	2	uc008jvk.2	60634	ENSMUSG00000000392	Fap	fibroblast activation protein
854	chr2	62575325	62575472	148	5	-0.0803016	Promoter (1-2kb)	62500936	62574021	73086	2	uc008jvk.2	-1304	ENSMUSG00000000392	Fap	fibroblast activation protein
855	chr2	63184151	63184273	123	9	0.0804009	Promoter (<=1kb)	62702946	63184287	481342	2	uc008jvq.1	14	ENSMUSG00000059742	Kcnh7	potassium voltage-gated channel, subfamily H (eag-related), member 7
856	chr2	64098597	64098715	119	3	0.0600248	Promoter (<=1kb)	63971508	64098038	126531	2	uc012bvz.2	-559	ENSMUSG00000075324	Fign	fidgetin
857	chr2	69459590	69459710	121	4	-0.0922593	Exon (uc008jyc.1/14725, exon 56 of 79)	69424335	69586067	161733	2	uc008jyc.1	126357	ENSMUSG00000027070	Lrp2	low density lipoprotein receptor-related protein 2
858	chr2	70096507	70096629	123	3	0.11441	Intron (uc008jzd.2/329421, intron 4 of 34)	70039126	70429195	390070	1	uc008jzd.2	57381	ENSMUSG00000042064	Myo3b	myosin IIIB
859	chr2	71689522	71689701	180	3	0.147505	Distal Intergenic	71719417	71730966	11550	1	uc008kay.1	-29716	ENSMUSG00000064263	Platr26	pluripotency associated transcript 26
860	chr2	71731136	71731348	213	5	-0.300148	Distal Intergenic	71719417	71730966	11550	1	uc008kay.1	11719	ENSMUSG00000064263	Platr26	pluripotency associated transcript 26
861	chr2	72244434	72244597	164	3	0.16369	Intron (uc008kbn.2/56508, intron 29 of 30)	71981215	72257474	276260	1	uc008kbn.2	263219	ENSMUSG00000049044	Rapgef4	Rap guanine nucleotide exchange factor (GEF) 4
862	chr2	72379382	72379653	272	5	-0.132755	Intron (uc008kbs.2/65964, intron 8 of 9)	72285637	72389839	104203	1	uc008kbs.2	93745	ENSMUSG00000004085	Map3k20	mitogen-activated protein kinase kinase kinase 20
863	chr2	72398167	72398424	258	7	-0.190677	Exon (uc008kbt.2/65964, exon 11 of 11)	72285637	72399237	113601	1	uc008kbt.2	112530	ENSMUSG00000004085	Map3k20	mitogen-activated protein kinase kinase kinase 20
864	chr2	72471560	72471647	88	4	-0.237667	Distal Intergenic	72476219	72486890	10672	1	uc008kbx.1	-4572	ENSMUSG00000055612	Cdca7	cell division cycle associated 7
865	chr2	74135810	74136070	261	6	0.0999751	Distal Intergenic	74298940	74307717	8778	2	uc029tyc.1	171647	ENSMUSG00000085405	4930441J16Rik	RIKEN cDNA 4930441J16 gene
866	chr2	74218728	74218910	183	5	0.194455	Distal Intergenic	74298940	74307717	8778	2	uc029tyc.1	88807	ENSMUSG00000085405	4930441J16Rik	RIKEN cDNA 4930441J16 gene
867	chr2	75610076	75610242	167	6	-0.182714	Distal Intergenic	75659259	75669407	10149	1	uc008kel.2	-49017	ENSMUSG00000059005	Hnrnpa3	heterogeneous nuclear ribonucleoprotein A3
868	chr2	75681427	75681540	114	3	0.282742	Intron (uc008keq.2/18024, intron 1 of 4)	75675513	75704663	29151	2	uc008keq.2	23123	ENSMUSG00000015839	Nfe2l2	nuclear factor, erythroid derived 2, like 2
869	chr2	75771265	75771367	103	4	0.141338	Distal Intergenic	75832177	75895178	63002	1	uc008kes.2	-60810	ENSMUSG00000042410	Agps	alkylglycerone phosphate synthase
870	chr2	76069394	76069609	216	4	0.202438	Intron (uc008kex.1/241489, intron 12 of 19)	75991132	76338653	347522	2	uc008kex.1	269044	ENSMUSG00000075270	Pde11a	phosphodiesterase 11A
871	chr2	77056432	77056502	71	3	0.204679	Intron (uc012bxr.1/545428, intron 10 of 23)	77009906	77170635	160730	2	uc012bxr.1	114133	ENSMUSG00000044033	Ccdc141	coiled-coil domain containing 141
872	chr2	84851291	84851383	93	4	0.129573	Intron (uc008kji.1/72401, intron 5 of 12)	84839408	84862388	22981	1	uc008kji.1	11883	ENSMUSG00000027075	Slc43a1	solute carrier family 43, member 1
873	chr2	85096030	85096232	203	3	0.215265	Distal Intergenic	85073614	85086461	12848	2	uc008kjz.1	-9569	ENSMUSG00000086969	4930443O20Rik	RIKEN cDNA 4930443O20 gene
874	chr2	90783226	90783610	385	5	0.119172	Promoter (<=1kb)	90783238	90814269	31032	1	uc008ktj.1	0	ENSMUSG00000040812	Agbl2	ATP/GTP binding protein-like 2
875	chr2	91158040	91158128	89	4	-0.227289	Promoter (<=1kb)	91137360	91158143	20784	2	uc008kum.1	15	ENSMUSG00000040687	Madd	MAP-kinase activating death domain
876	chr2	91258215	91258353	139	3	0.24863	Promoter (2-3kb)	91256165	91264680	8516	1	uc008kvm.2	2050	ENSMUSG00000027257	Pacsin3	protein kinase C and casein kinase substrate in neurons 3
877	chr2	91971941	91972118	178	4	-0.152615	Distal Intergenic	91932822	91965600	32779	2	uc008kxd.2	-6341	ENSMUSG00000040479	Dgkz	diacylglycerol kinase zeta
878	chr2	92423554	92431666	8113	7	0.126539	Promoter (2-3kb)	92403646	92434069	30424	2	uc008kxy.3	2403	ENSMUSG00000068742	Cry2	cryptochrome 2 (photolyase-like)
879	chr2	92876045	92876269	225	4	-0.270175	Distal Intergenic	92915101	92956051	40951	1	uc008lfn.1	-38832	ENSMUSG00000027220	Syt13	synaptotagmin XIII
880	chr2	93150764	93150880	117	3	0.225288	Distal Intergenic	93187584	93201757	14174	1	uc008lfq.1	-36704	ENSMUSG00000068735	Trp53i11	transformation related protein 53 inducible protein 11
881	chr2	93249460	93249616	157	3	-0.142555	Intron (uc012bzr.1/241556, intron 2 of 9)	93201760	93334487	132728	2	uc012bzr.1	84871	ENSMUSG00000027217	Tspan18	tetraspanin 18
882	chr2	93439491	93439745	255	5	0.163503	Intron (uc033hon.1/12521, intron 2 of 9)	93419102	93452672	33571	2	uc033hon.1	12927	ENSMUSG00000027215	Cd82	CD82 antigen
883	chr2	102766981	102767132	152	4	-0.115502	Exon (uc008lid.2/20511, exon 9 of 11)	102658683	102790784	132102	1	uc008lid.2	108298	ENSMUSG00000005089	Slc1a2	solute carrier family 1 (glial high affinity glutamate transporter), member 2
884	chr2	109707953	109708057	105	3	-0.170615	Intron (uc008lmd.1/12064, intron 1 of 1)	109674700	109727043	52344	1	uc008lmd.1	33253	ENSMUSG00000048482	Bdnf	brain derived neurotrophic factor
885	chr2	114147842	114147948	107	4	-0.215969	Intron (uc008lqd.4/11834, intron 12 of 34)	114101161	114175339	74179	2	uc008lqd.4	27391	ENSMUSG00000040383	Aqr	aquarius
886	chr2	118113034	118113392	359	12	0.177661	Promoter (1-2kb)	118111876	118127133	15258	1	uc008lrq.2	1158	ENSMUSG00000040152	Thbs1	thrombospondin 1
887	chr2	119757199	119757448	250	6	0.156929	Promoter (1-2kb)	119751326	119758525	7200	2	uc008lug.1	1077	ENSMUSG00000027297	Ltk	leukocyte tyrosine kinase
888	chr2	120038964	120039017	54	4	-0.166599	Exon (uc008luz.3/102238433, exon 20 of 27)	120027483	120043033	15551	1	uc008luz.3	11481	ENSMUSG00000033852	Gm28042	predicted gene, 28042
889	chr2	122296358	122296504	147	5	-0.276135	Promoter (1-2kb)	122280437	122298165	17729	2	uc008mak.1	1661	ENSMUSG00000068452	Duox2	dual oxidase 2
890	chr2	122301998	122302073	76	3	-0.195176	Intron (uc008mam.1/66811, intron 5 of 5)	122298900	122302885	3986	1	uc008mam.1	3098	ENSMUSG00000027225	Duoxa2	dual oxidase maturation factor 2
891	chr2	122319524	122319616	93	7	-0.365324	Exon (uc008map.1/99439, exon 4 of 33)	122315672	122347972	32301	1	uc008map.1	3852	ENSMUSG00000033268	Duox1	dual oxidase 1
892	chr2	122356901	122357103	203	5	-0.218655	Exon (uc008mar.1/435684, exon 3 of 6)	122348892	122368918	20027	2	uc008mar.1	11815	ENSMUSG00000033256	Shf	Src homology 2 domain containing F
893	chr2	125792878	125793058	181	8	-0.157518	Distal Intergenic	125736986	125782870	45885	2	uc008mcz.1	-10008	ENSMUSG00000035093	Secisbp2l	SECIS binding protein 2-like
894	chr2	131447762	131447930	169	3	0.182039	Distal Intergenic	131491862	131525183	33322	1	uc008mlm.2	-43932	ENSMUSG00000027333	Smox	spermine oxidase
895	chr2	131561464	131561690	227	8	0.0802275	Promoter (<=1kb)	131545357	131562285	16929	2	uc008mlu.1	595	ENSMUSG00000027335	Adra1d	adrenergic receptor, alpha 1d
896	chr2	144476615	144476665	51	3	-0.113712	Intron (uc008mrd.1/241688, intron 19 of 20)	144470557	144527398	56842	2	uc008mrd.1	50733	ENSMUSG00000037259	Dzank1	double zinc ribbon and ankyrin repeat domains 1
897	chr2	149831035	149831393	359	12	0.0411716	Promoter (<=1kb)	149830783	150004392	173610	1	uc012cfp.1	252	ENSMUSG00000074736	Syndig1	synapse differentiation inducing 1
898	chr2	150500549	150500864	316	11	0.141309	Distal Intergenic	150470991	150485063	14073	2	uc008mub.1	-15486	ENSMUSG00000074731	Zfp345	zinc finger protein 345
899	chr2	152413904	152414158	255	8	0.0905105	Promoter (<=1kb)	152411956	152415044	3089	2	uc008nfj.2	886	ENSMUSG00000074682	Zcchc3	zinc finger, CCHC domain containing 3
900	chr2	152686854	152687094	241	15	-0.157404	Intron (uc008ngb.2/14950, intron 4 of 11)	152669461	152708668	39208	1	uc008ngb.2	17393	ENSMUSG00000019188	H13	histocompatibility 13
901	chr2	152829686	152830401	716	15	0.343276	Promoter (<=1kb)	152780664	152829990	49327	2	uc008ngi.2	0	ENSMUSG00000007659	Bcl2l1	BCL2-like 1
902	chr2	153506536	153506676	141	3	-0.114455	Intron (uc008nhv.2/329540, intron 1 of 10)	153407461	153529971	122511	2	uc008nhv.2	23295	ENSMUSG00000061411	Nol4l	nucleolar protein 4-like
903	chr2	153935451	153935696	246	4	-0.116439	Distal Intergenic	153940862	153963852	22991	1	uc012cgs.1	-5166	ENSMUSG00000074665	Bpifb4	BPI fold containing family B, member 4
904	chr2	154941977	154942127	151	3	-0.251376	Intron (uc008nju.2/19383, intron 1 of 4)	154791110	155047740	256631	1	uc008nju.2	150867	ENSMUSG00000027593	Raly	hnRNP-associated with lethal yellow
905	chr2	156498615	156498806	192	3	-0.150904	Intron (uc008nng.2/13821, intron 6 of 6)	156420909	156502428	81520	1	uc008nng.2	77706	ENSMUSG00000027624	Epb41l1	erythrocyte membrane protein band 4.1 like 1
906	chr2	158026339	158026548	210	4	0.204258	Promoter (1-2kb)	157981803	158028433	46631	2	uc008npk.1	1885	ENSMUSG00000027650	Tti1	TELO2 interacting protein 1
907	chr2	158159833	158159891	59	3	-0.277892	Distal Intergenic	158130380	158146392	16013	2	uc008npt.1	-13441	ENSMUSG00000037820	Tgm2	transglutaminase 2, C polypeptide
908	chr2	158687830	158688032	203	7	-0.108456	Intron (uc012cil.1/228852, intron 1 of 10)	158666630	158766334	99705	1	uc012cil.1	21200	ENSMUSG00000037754	Ppp1r16b	protein phosphatase 1, regulatory subunit 16B
909	chr2	163130687	163130770	84	3	-0.138494	Intron (uc008nsn.1/uc008nsn.1, intron 1 of 1)	163087031	163089601	2571	2	uc008nsm.1	-41086	ENSMUSG00000070708	Gtsf1l	gametocyte specific factor 1-like
910	chr2	163146819	163146943	125	3	-0.100734	Distal Intergenic	163087031	163089601	2571	2	uc008nsm.1	-57218	ENSMUSG00000070708	Gtsf1l	gametocyte specific factor 1-like
911	chr2	163491168	163491363	196	3	-0.206147	Promoter (<=1kb)	163492318	163502612	10295	1	uc008nsw.2	-955	ENSMUSG00000078949	R3hdml	R3H domain containing-like
912	chr2	164032535	164032711	177	4	-0.155591	Exon (uc012cix.2/381404, exon 5 of 14)	164025224	164050538	25315	1	uc012cix.2	7311	ENSMUSG00000054582	Pabpc1l	poly(A) binding protein, cytoplasmic 1-like
913	chr2	164430756	164430897	142	6	0.229434	Intron (uc008nuq.1/20971, intron 2 of 4)	164424247	164443188	18942	2	uc008nuq.1	12291	ENSMUSG00000017009	Sdc4	syndecan 4
914	chr2	165192005	165192241	237	4	-0.0970045	Intron (uc008nxc.2/104010, intron 1 of 11)	165111507	165234737	123231	2	uc008nxc.2	42496	ENSMUSG00000053166	Cdh22	cadherin 22
915	chr2	165792721	165792864	144	3	-0.0751841	Exon (uc008nya.2/228880, exon 19 of 22)	165784152	165858173	74022	2	uc008nya.2	65309	ENSMUSG00000039671	Zmynd8	zinc finger, MYND-type containing 8
916	chr2	166139539	166143828	4290	9	-0.170554	Intron (uc008nyk.2/72043, intron 1 of 20)	166073899	166155285	81387	2	uc008nyk.2	11457	ENSMUSG00000006800	Sulf2	sulfatase 2
917	chr2	166279864	166279990	127	8	-0.183935	Intron (uc012cjj.1/670775, intron 1 of 2)	166273908	166294831	20924	1	uc012cjj.1	5956	ENSMUSG00000084840	Gm11468	predicted gene 11468
918	chr2	167188320	167188618	299	16	0.116916	Promoter (<=1kb)	167095969	167188818	92850	2	uc008nzh.2	200	ENSMUSG00000050556	Kcnb1	potassium voltage gated channel, Shab-related subfamily, member 1
919	chr2	167491568	167491744	177	4	0.104289	Promoter (1-2kb)	167481136	167492874	11739	2	uc008nzs.1	1130	ENSMUSG00000047030	Spata2	spermatogenesis associated 2
920	chr2	167692380	167692536	157	5	-0.164565	Promoter (1-2kb)	167690759	167697413	6655	1	uc008oag.1	1621	ENSMUSG00000006462	A530013C23Rik	RIKEN cDNA A530013C23 gene
921	chr2	167770516	167770666	151	3	-0.127683	Distal Intergenic	167691177	167697413	6237	1	uc008oah.3	79339	ENSMUSG00000006462	A530013C23Rik	RIKEN cDNA A530013C23 gene
922	chr2	167789535	167789823	289	6	-0.252559	Distal Intergenic	167691177	167697413	6237	1	uc008oah.3	98358	ENSMUSG00000006462	A530013C23Rik	RIKEN cDNA A530013C23 gene
923	chr2	168556418	168556572	155	6	-0.288295	Intron (uc008oau.2/18019, intron 3 of 9)	168476410	168590365	113956	2	uc008oau.2	33793	ENSMUSG00000027544	Nfatc2	nuclear factor of activated T cells, cytoplasmic, calcineurin dependent 2
924	chr2	168799302	168799399	98	10	-0.387312	Distal Intergenic	168748332	168767201	18870	2	uc012ckj.1	-32101	ENSMUSG00000027547	Sall4	spalt like transcription factor 4
925	chr2	168894114	168894280	167	3	0.0558025	Exon (uc008obj.1/22722, exon 9 of 9)	168893512	168955587	62076	2	uc008obj.1	61307	ENSMUSG00000027551	Zfp64	zinc finger protein 64
926	chr2	170282316	170282500	185	3	-0.103031	Distal Intergenic	170356361	170380435	24075	1	uc029uij.1	-73861	ENSMUSG00000086999	Bcas1os2	breast carcinoma amplified sequence 1, opposite strand 2
927	chr2	170731010	170731207	198	5	0.135731	Promoter (<=1kb)	170731807	170879775	147969	1	uc008ocg.2	-600	ENSMUSG00000027560	Dok5	docking protein 5
928	chr2	170731728	170732428	701	15	0.0799524	Promoter (<=1kb)	170731807	170879775	147969	1	uc008ocg.2	0	ENSMUSG00000027560	Dok5	docking protein 5
929	chr2	172042114	172043136	1023	30	0.0684391	Promoter (<=1kb)	172036336	172043466	7131	2	uc008ock.1	330	ENSMUSG00000067578	Cbln4	cerebellin 4 precursor protein
930	chr2	172282146	172282361	216	6	0.113471	Distal Intergenic	172248492	172251114	2623	1	uc008ocl.1	33654	ENSMUSG00000038537	Mc3r	melanocortin 3 receptor
931	chr2	172477686	172477802	117	3	-0.0951118	Distal Intergenic	172472554	172474316	1763	1	uc008ocy.2	5132	ENSMUSG00000027505	Fam209	family with sequence similarity 209
932	chr2	172682634	172682813	180	4	-0.131803	Distal Intergenic	172550991	172558622	7632	1	uc008oda.3	131643	ENSMUSG00000028640	Tfap2c	transcription factor AP-2, gamma
933	chr2	174284752	174284851	100	8	-0.12948	Promoter (<=1kb)	174284320	174296895	12576	1	uc008oeq.1	432	ENSMUSG00000027523	Gnas	GNAS (guanine nucleotide binding protein, alpha stimulating) complex locus
934	chr2	174858446	174858650	205	3	0.121727	Distal Intergenic	174760619	174784042	23424	1	uc008ofi.3	97827	ENSMUSG00000027524	Edn3	endothelin 3
935	chr2	179166520	179166710	191	5	-0.214561	Distal Intergenic	179414936	179416880	1945	1	uc029uje.1	-248226	ENSMUSG00000039138	4930591A17Rik	RIKEN cDNA 4930591A17 gene
936	chr2	180114187	180114477	291	4	0.10129	Distal Intergenic	180119366	180159292	39927	1	uc008oik.1	-4889	ENSMUSG00000039050	Osbpl2	oxysterol binding protein-like 2
937	chr2	180224897	180225116	220	4	0.0649985	Promoter (<=1kb)	180176373	180225859	49487	2	uc008oip.1	743	ENSMUSG00000015647	Lama5	laminin, alpha 5
938	chr2	180333816	180334038	223	9	0.080413	Promoter (<=1kb)	180332857	180340732	7876	1	uc029ujg.3	959	ENSMUSG00000056061	Gata5os	GATA binding protein 5, opposite strand
939	chr2	180472235	180472394	160	4	0.129982	Exon (uc008ojc.3/108115, exon 7 of 12)	180456334	180474852	18519	1	uc008ojc.3	15901	ENSMUSG00000038963	Slco4a1	solute carrier organic anion transporter family, member 4a1
940	chr2	180642095	180642485	391	13	0.106204	Promoter (<=1kb)	180621956	180642691	20736	2	uc008ojn.3	206	ENSMUSG00000038932	Tcfl5	transcription factor-like 5 (basic helix-loop-helix)
941	chr3	12832994	12833063	70	3	-0.0636267	Distal Intergenic	13471655	14182287	710633	1	uc008oqb.2	-638592	ENSMUSG00000039717	Ralyl	RALY RNA binding protein-like
942	chr3	14863302	14863511	210	3	0.110974	Promoter (<=1kb)	14863538	14865550	2013	1	uc008oqr.1	-27	ENSMUSG00000027559	Car3	carbonic anhydrase 3
943	chr3	14891639	14891806	168	4	0.221903	Intron (uc008oqt.2/12349, intron 2 of 6)	14886426	14900770	14345	1	uc008oqt.2	5213	ENSMUSG00000027562	Car2	carbonic anhydrase 2
944	chr3	27183763	27184013	251	9	0.139164	Promoter (<=1kb)	27183004	27244911	61908	1	uc008otl.1	759	ENSMUSG00000027698	Nceh1	neutral cholesterol ester hydrolase 1
945	chr3	27285241	27285337	97	3	-0.262743	Distal Intergenic	27317077	27339665	22589	1	uc008otm.1	-31740	ENSMUSG00000039304	Tnfsf10	tumor necrosis factor (ligand) superfamily, member 10
946	chr3	29082800	29083157	358	11	0.0427993	Promoter (<=1kb)	29082577	29671627	589051	1	uc008oui.1	223	ENSMUSG00000063600	Egfem1	EGF-like and EMI domain containing 1
947	chr3	29813372	29813498	127	4	0.151905	Distal Intergenic	29891017	29924191	33175	1	uc008oul.1	-77519	ENSMUSG00000102590	Mannr	Mecom adjacent non-protein coding RNA
948	chr3	30426988	30427129	142	3	-0.0621404	Intron (uc008our.1/14013, intron 2 of 7)	29979601	30548008	568408	2	uc008our.1	120879	ENSMUSG00000027684	Mecom	MDS1 and EVI1 complex locus
949	chr3	30602244	30602367	124	5	0.00844617	Promoter (<=1kb)	30602087	30619873	17787	1	uc008oux.2	157	ENSMUSG00000037730	Mynn	myoneurin
950	chr3	34648830	34648903	74	4	0.0180027	Intron (uc012cor.1/320478, intron 3 of 4)	34560381	34677993	117613	1	uc012cor.1	88449	ENSMUSG00000105265	Sox2ot	SOX2 overlapping transcript (non-protein coding)
951	chr3	34755003	34755178	176	3	-0.0961585	Distal Intergenic	34772075	34782346	10272	1	uc033hsx.1	-16897	ENSMUSG00000106519	Gm38509	predicted gene, 38509
952	chr3	35732352	35732485	134	3	-0.101242	Distal Intergenic	35754138	35829688	75551	1	uc008oys.1	-21653	ENSMUSG00000037400	Atp11b	ATPase, class VI, type 11B
953	chr3	37642719	37643054	336	4	0.113074	Promoter (2-3kb)	37639947	37644599	4653	1	uc008pax.2	2772	ENSMUSG00000037211	Spry1	sprouty RTK signaling antagonist 1
954	chr3	40500251	40500383	133	3	-0.107341	Distal Intergenic	40504865	40522912	18048	2	uc029ulq.1	22529	ENSMUSG00000037884	1700017G19Rik	RIKEN cDNA 1700017G19 gene
955	chr3	50376633	50376767	135	3	-0.110315	Intron (uc008pdi.1/26570, intron 11 of 11)	50364936	50443613	78678	2	uc008pdi.1	66846	ENSMUSG00000027737	Slc7a11	solute carrier family 7 (cationic amino acid transporter, y+ system), member 11
956	chr3	50628506	50628618	113	3	-0.117626	Distal Intergenic	50415970	50443613	27644	2	uc008pdj.1	-184893	ENSMUSG00000027737	Slc7a11	solute carrier family 7 (cationic amino acid transporter, y+ system), member 11
957	chr3	51636720	51636964	245	6	-0.12312	Distal Intergenic	51661179	51682674	21496	1	uc008ped.2	-24215	ENSMUSG00000074604	Mgst2	microsomal glutathione S-transferase 2
958	chr3	52677567	52677720	154	4	-0.152434	Distal Intergenic	52739724	52776654	36931	1	uc008pek.3	-62004	ENSMUSG00000102785	Gm2447	predicted gene 2447
959	chr3	53656749	53657271	523	16	0.0757604	Promoter (<=1kb)	53513938	53657355	143418	2	uc008pey.1	84	ENSMUSG00000037016	Frem2	Fras1 related extracellular matrix protein 2
960	chr3	57574869	57574980	112	6	0.0481648	Promoter (<=1kb)	57455644	57575876	120233	2	uc008phb.2	896	ENSMUSG00000027803	Wwtr1	WW domain containing transcription regulator 1
961	chr3	65109880	65110014	135	3	0.0799238	Exon (uc008pkj.2/16497, exon 1 of 14)	64949223	65223701	274479	1	uc008pki.1	160657	ENSMUSG00000027827	Kcnab1	potassium voltage-gated channel, shaker-related subfamily, beta member 1
962	chr3	65580378	65580458	81	4	-0.411692	Distal Intergenic	65527483	65529414	1932	2	uc012cqe.2	-50964	ENSMUSG00000074580	4931440P22Rik	RIKEN cDNA 4931440P22 gene
963	chr3	69253625	69253729	105	6	-0.182978	Distal Intergenic	69222419	69223618	1200	1	uc012cqm.1	31206	ENSMUSG00000098207	Arl14	ADP-ribosylation factor-like 14
964	chr3	75860893	75860987	95	3	-0.125605	Distal Intergenic	75876183	75956949	80767	2	uc008pnf.2	95962	ENSMUSG00000034109	Golim4	golgi integral membrane protein 4
965	chr3	80802816	80803155	340	13	0.0484885	Promoter (<=1kb)	80704681	80802791	98111	2	uc008poe.1	-25	ENSMUSG00000033981	Gria2	glutamate receptor, ionotropic, AMPA2 (alpha 2)
966	chr3	83128665	83128685	21	4	0.0625673	Distal Intergenic	83055538	83072291	16754	1	uc008ppj.1	73127	ENSMUSG00000027998	Plrg1	pleiotropic regulator 1
967	chr3	83128787	83128866	80	4	0.0370103	Distal Intergenic	83055538	83072291	16754	1	uc008ppj.1	73249	ENSMUSG00000027998	Plrg1	pleiotropic regulator 1
968	chr3	84210330	84210420	91	5	0.242153	Promoter (2-3kb)	84160439	84212838	52400	2	uc033hun.1	2418	ENSMUSG00000027993	Trim2	tripartite motif-containing 2
969	chr3	84463979	84464255	277	5	-0.0756078	Intron (uc008pqc.3/229474, intron 4 of 11)	84442196	84479491	37296	2	uc008pqc.3	15236	ENSMUSG00000041842	Fhdc1	FH2 domain containing 1
970	chr3	84952443	84952553	111	5	0.182348	Exon (uc008pql.2/50754, exon 1 of 11)	84815577	84979198	163622	1	uc008pqk.2	136866	ENSMUSG00000028086	Fbxw7	F-box and WD-40 domain protein 7
971	chr3	85984761	85984915	155	4	0.0814404	Intron (uc008pqy.1/uc008pqy.1, intron 1 of 3)	85993810	86002491	8682	2	uc008pqz.1	17576	ENSMUSG00000049013	Prss48	protease, serine 48
972	chr3	87809396	87809584	189	3	0.196251	Exon (uc008psy.2/23920, exon 9 of 22)	87796951	87816101	19151	1	uc008psy.2	12445	ENSMUSG00000005640	Insrr	insulin receptor-related receptor
973	chr3	87810107	87810449	343	7	0.163114	Exon (uc008psy.2/23920, exon 12 of 22)	87796951	87816101	19151	1	uc008psy.2	13156	ENSMUSG00000005640	Insrr	insulin receptor-related receptor
974	chr3	88536494	88536716	223	9	-0.222769	Exon (uc012crx.1/72640, exon 2 of 2)	88532395	88541394	9000	1	uc012crx.1	4099	ENSMUSG00000074480	Mex3a	mex3 RNA binding family member A
975	chr3	89132285	89132529	245	11	0.146294	Distal Intergenic	89136142	89146594	10453	1	uc008pxp.1	-3613	ENSMUSG00000041237	Pklr	pyruvate kinase liver and red blood cell
976	chr3	89276237	89276433	197	6	0.258646	5' UTR	89271730	89279645	7916	2	uc008pyo.2	3212	ENSMUSG00000027954	Efna1	ephrin A1
977	chr3	89316218	89316570	353	10	-0.227756	Exon (uc008pyr.1/uc008pyr.1, exon 2 of 3)	89314951	89322879	7929	2	uc008pyq.1	6309	ENSMUSG00000028039	Efna3	ephrin A3
978	chr3	89418574	89418672	99	3	-0.0103742	Promoter (<=1kb)	89418551	89430029	11479	1	uc008pzm.2	23	ENSMUSG00000042626	Shc1	src homology 2 domain-containing transforming protein C1
979	chr3	89497223	89497416	194	3	-0.175209	Distal Intergenic	89520164	89672494	152331	1	uc012cso.1	-22748	ENSMUSG00000000794	Kcnn3	potassium intermediate/small conductance calcium-activated channel, subfamily N, member 3
980	chr3	96331374	96331558	185	3	-0.110596	Distal Intergenic	96345287	96358480	13194	1	uc008qms.1	-13729	ENSMUSG00000097851	Platr30	pluripotency associated transcript 30
981	chr3	96669044	96669143	100	3	-0.268008	Promoter (<=1kb)	96670131	96691009	20879	1	uc008qnr.1	-988	ENSMUSG00000038354	Ankrd35	ankyrin repeat domain 35
982	chr3	97276410	97276578	169	4	0.169953	Distal Intergenic	97203662	97227364	23703	2	uc008qot.2	-49046	ENSMUSG00000038256	Bcl9	B cell CLL/lymphoma 9
983	chr3	98024520	98024664	145	9	0.31036	Intron (uc008qpn.1/18129, intron 1 of 7)	98013538	98100659	87122	1	uc008qpn.1	10982	ENSMUSG00000027878	Notch2	notch 2
984	chr3	98146164	98146240	77	5	-0.174294	Exon (uc008qpo.1/18129, exon 34 of 34)	98013538	98150367	136830	1	uc008qpo.1	132626	ENSMUSG00000027878	Notch2	notch 2
985	chr3	98151158	98151338	181	3	0.0600483	Distal Intergenic	98160634	98164169	3536	1	uc008qpp.2	-9296	ENSMUSG00000043468	Adam30	a disintegrin and metallopeptidase domain 30
986	chr3	101800681	101800840	160	3	-0.136708	Distal Intergenic	101813076	101836223	23148	2	uc008qrk.2	35383	ENSMUSG00000044313	Mab21l3	mab-21-like 3 (C. elegans)
987	chr3	103683392	103683554	163	4	0.0970741	Distal Intergenic	103735394	103737968	2575	2	uc008qte.1	54414	ENSMUSG00000027848	Olfml3	olfactomedin-like 3
988	chr3	104789198	104789373	176	7	0.110503	Promoter (<=1kb)	104789034	104794459	5426	1	uc008qul.2	164	ENSMUSG00000002233	Rhoc	ras homolog family member C
989	chr3	104793894	104794005	112	6	-0.228981	Exon (uc008qul.2/11853, exon 5 of 5)	104789034	104794459	5426	1	uc008qul.2	4860	ENSMUSG00000002233	Rhoc	ras homolog family member C
990	chr3	105910673	105910873	201	3	-0.162336	Intron (uc008qvh.3/69296, intron 1 of 6)	105870858	105924044	53187	1	uc008qvh.3	39815	ENSMUSG00000000562	Tmigd3	transmembrane and immunoglobulin domain containing 3
991	chr3	107850824	107850997	174	3	0.124034	Distal Intergenic	107877230	107892900	15671	1	uc008qxo.2	-26233	ENSMUSG00000040600	Eps8l3	EPS8-like 3
992	chr3	116027361	116027529	169	9	-0.238007	3' UTR	116007449	116029016	21568	1	uc008rbu.2	19912	ENSMUSG00000027963	Extl2	exostoses (multiple)-like 2
993	chr3	117575303	117575425	123	8	0.0584392	Promoter (<=1kb)	117575227	117689508	114282	1	uc008rda.3	76	ENSMUSG00000033342	Plppr5	phospholipid phosphatase related 5
994	chr3	122473481	122473721	241	6	-0.157737	Intron (uc008req.3/29815, intron 3 of 11)	122419780	122530183	110404	1	uc008req.3	53701	ENSMUSG00000028121	Bcar3	breast cancer anti-estrogen resistance 3
995	chr3	123441313	123441467	155	6	-0.101829	Distal Intergenic	123446913	123506602	59690	1	uc008rfl.2	-5446	ENSMUSG00000027978	Prss12	protease, serine 12 neurotrypsin (motopsin)
996	chr3	123690722	123690955	234	9	0.0373297	Promoter (<=1kb)	123526166	123690852	164687	2	uc008rfq.1	0	ENSMUSG00000027977	Ndst3	N-deacetylase/N-sulfotransferase (heparan glucosaminyl) 3
997	chr3	124320980	124321555	576	18	0.12663	Promoter (<=1kb)	124321037	124323260	2224	1	uc008rfr.1	0	ENSMUSG00000044528	Tram1l1	translocation associated membrane protein 1-like 1
998	chr3	127124745	127124789	45	3	0.137536	Intron (uc008rgt.2/109676, intron 2 of 45)	126921607	127409058	487452	2	uc008rgt.2	284269	ENSMUSG00000032826	Ank2	ankyrin 2, brain
999	chr3	127257591	127257699	109	3	0.0611417	Intron (uc008rgt.2/109676, intron 2 of 45)	126921607	127409058	487452	2	uc008rgt.2	151359	ENSMUSG00000032826	Ank2	ankyrin 2, brain
1000	chr3	129224709	129224782	74	3	-0.0222517	Distal Intergenic	129213932	129219594	5663	1	uc008rhx.2	10777	ENSMUSG00000028023	Pitx2	paired-like homeodomain transcription factor 2
1001	chr3	131200176	131200310	135	6	-0.199331	Exon (uc008rjf.2/16842, exon 9 of 12)	131110297	131224357	114061	1	uc008rjf.2	89879	ENSMUSG00000027985	Lef1	lymphoid enhancer binding factor 1
1002	chr3	133309411	133309550	140	3	0.116728	Promoter (<=1kb)	133310110	133378235	68126	1	uc008rkm.2	-560	ENSMUSG00000028013	Ppa2	pyrophosphatase (inorganic) 2
1003	chr3	134829161	134829444	284	8	0.0814221	Promoter (<=1kb)	134829007	134934581	105575	1	uc008rky.2	154	ENSMUSG00000028172	Tacr3	tachykinin receptor 3
1004	chr3	141464754	141464950	197	7	0.0806864	Promoter (<=1kb)	141465564	141680798	215235	1	uc008roc.1	-614	ENSMUSG00000059921	Unc5c	unc-5 netrin receptor C
1005	chr3	141465261	141465586	326	10	0.0581036	Promoter (<=1kb)	141465564	141680798	215235	1	uc008roc.1	0	ENSMUSG00000059921	Unc5c	unc-5 netrin receptor C
1006	chr3	145114170	145114329	160	5	-0.165288	Distal Intergenic	145118589	145137376	18788	1	uc008rqi.2	-4260	ENSMUSG00000028256	Odf2l	outer dense fiber of sperm tails 2-like
1007	chr3	146240262	146240377	116	3	-0.164016	Intron (uc008rra.2/65086, intron 1 of 2)	146220961	146286214	65254	1	uc008rra.2	19301	ENSMUSG00000036832	Lpar3	lysophosphatidic acid receptor 3
1008	chr3	148894428	148894706	279	5	-0.0983656	Intron (uc008rsb.1/99633, intron 1 of 23)	148815586	148954735	139150	2	uc008rsb.1	60029	ENSMUSG00000028184	Adgrl2	adhesion G protein-coupled receptor L2
1009	chr3	149042518	149042679	162	3	0.0933191	Distal Intergenic	148888941	148989480	100540	2	uc008rsc.1	-53038	ENSMUSG00000028184	Adgrl2	adhesion G protein-coupled receptor L2
1010	chr3	154648133	154648414	282	3	-0.161154	Distal Intergenic	154576520	154597098	20579	2	uc012czw.1	-51035	ENSMUSG00000047583	Tyw3	tRNA-yW synthesizing protein 3 homolog (S. cerevisiae)
1011	chr4	9185399	9185635	237	4	0.131645	Distal Intergenic	9269317	9282272	12956	1	uc008ryc.2	-83682	ENSMUSG00000041216	Clvs1	clavesin 1
1012	chr4	9631096	9631348	253	5	-0.280281	Intron (uc008ryf.2/65973, intron 3 of 23)	9449085	9669162	220078	2	uc008ryf.2	37814	ENSMUSG00000028207	Asph	aspartate-beta-hydroxylase
1013	chr4	16600062	16600254	193	3	-0.126839	Distal Intergenic	16164110	16266225	102116	1	uc008sbt.2	435952	ENSMUSG00000085112	A530072M11Rik	RIKEN cDNA gene A530072M11
1014	chr4	28814383	28815062	680	7	0.0356905	Promoter (1-2kb)	28813131	28873801	60671	1	uc008sel.3	1252	ENSMUSG00000028289	Epha7	Eph receptor A7
1015	chr4	28815654	28815781	128	5	0.0414157	Promoter (2-3kb)	28813131	28873801	60671	1	uc008sel.3	2523	ENSMUSG00000028289	Epha7	Eph receptor A7
1016	chr4	29710776	29710897	122	3	-0.0715325	Distal Intergenic	28813131	28967503	154373	1	uc012dbe.2	897645	ENSMUSG00000028289	Epha7	Eph receptor A7
1017	chr4	33250355	33250568	214	3	-0.221728	Promoter (1-2kb)	33245423	33248787	3365	2	uc008sfu.1	-1568	ENSMUSG00000040128	Pnrc1	proline-rich nuclear receptor coactivator 1
1018	chr4	33552915	33553100	186	4	-0.1455	Distal Intergenic	33438081	33438209	129	1	uc033iaz.1	114834	ENSMUSG00000098310	Mir8118	microRNA 8118
1019	chr4	35034939	35035184	246	4	-0.101315	Intron (uc008sgs.2/214944, intron 2 of 3)	34949074	35157484	208411	2	uc008sgs.2	122300	ENSMUSG00000073910	Mob3b	MOB kinase activator 3B
1020	chr4	41497697	41498482	786	10	-0.12548	Exon (uc008sit.2/329828, exon 2 of 2)	41495601	41503075	7475	2	uc008sit.2	4593	ENSMUSG00000046312	AI464131	expressed sequence AI464131
1021	chr4	42950627	42950831	205	4	0.0735567	Promoter (<=1kb)	42949867	42958732	8866	1	uc008som.1	760	ENSMUSG00000036052	Dnajb5	DnaJ heat shock protein family (Hsp40) member B5
1022	chr4	43524415	43524542	128	8	0.1153	Promoter (<=1kb)	43513726	43523554	9829	2	uc008sqd.2	-861	ENSMUSG00000028464	Tpm2	tropomyosin 2, beta
1023	chr4	45802676	45803592	917	9	0.182544	Exon (uc008ssx.1/72535, exon 2 of 2)	45799022	45804608	5587	1	uc008ssx.1	3654	ENSMUSG00000035561	Aldh1b1	aldehyde dehydrogenase 1 family, member B1
1024	chr4	46276863	46277109	247	7	0.1086	Distal Intergenic	46344194	46345309	1116	1	uc008sto.1	-67085	ENSMUSG00000070990	Foxe1	forkhead box E1
1025	chr4	46824386	46824538	153	5	-0.145879	Intron (uc008sug.1/242425, intron 3 of 18)	46663898	46991714	327817	2	uc008sug.1	167176	ENSMUSG00000039809	Gabbr2	gamma-aminobutyric acid (GABA) B receptor, 2
1026	chr4	48561137	48561230	94	3	-0.0949963	Exon (uc008svg.2/66665, exon 3 of 3)	48539946	48561920	21975	1	uc008svg.2	21191	ENSMUSG00000039693	Msantd3	Myb/SANT-like DNA-binding domain containing 3
1027	chr4	49844815	49845025	211	5	0.0631347	Promoter (<=1kb)	49661611	49845769	184159	2	uc012ded.2	744	ENSMUSG00000039579	Grin3a	glutamate receptor ionotropic, NMDA3A
1028	chr4	52989330	52989504	175	4	0.101504	Promoter (<=1kb)	52989284	53000854	11571	1	uc008sws.2	46	ENSMUSG00000015242	Nipsnap3a	nipsnap homolog 3A
1029	chr4	55208162	55208330	169	4	0.199633	Distal Intergenic	55350042	55392237	42196	1	uc012dej.1	-141712	ENSMUSG00000028426	Rad23b	RAD23 homolog B, nucleotide excision repair protein
1030	chr4	57028014	57028119	106	3	-0.133262	Distal Intergenic	56960136	56990391	30256	2	uc012den.1	-37623	ENSMUSG00000045589	Frrs1l	ferric-chelate reductase 1 like
1031	chr4	57094515	57094639	125	3	0.173305	Intron (uc008sxy.2/54357, intron 2 of 15)	57061726	57143156	81431	2	uc008sxy.2	48517	ENSMUSG00000028434	Epb41l4b	erythrocyte membrane protein band 4.1 like 4b
1032	chr4	57262637	57262727	91	3	-0.116412	Intron (uc008sya.2/545622, intron 4 of 25)	57190841	57301837	110997	2	uc008sya.2	39110	ENSMUSG00000038764	Ptpn3	protein tyrosine phosphatase, non-receptor type 3
1033	chr4	57782162	57782347	186	7	-0.0431203	Intron (uc056zwc.1/677884, intron 6 of 8)	57568248	57896984	328737	1	uc056zwc.1	213914	ENSMUSG00000089945	Pakap	paralemmin A kinase anchor protein
1034	chr4	68954000	68954111	112	8	0.0983243	Promoter (<=1kb)	68761372	68954397	193026	2	uc008thw.1	286	ENSMUSG00000028351	Brinp1	bone morphogenic protein/retinoic acid inducible neural specific 1
1035	chr4	82508286	82508478	193	3	0.136498	Promoter (2-3kb)	82495984	82505779	9796	2	uc008tki.3	-2507	ENSMUSG00000008575	Nfib	nuclear factor I/B
1036	chr4	82537543	82537703	161	6	0.0866205	Distal Intergenic	82495984	82505779	9796	2	uc008tki.3	-31764	ENSMUSG00000008575	Nfib	nuclear factor I/B
1037	chr4	82672521	82672727	207	4	-0.13315	Distal Intergenic	82495984	82505779	9796	2	uc008tki.3	-166742	ENSMUSG00000008575	Nfib	nuclear factor I/B
1038	chr4	83467802	83467896	95	3	-0.0447779	Intron (uc008tkw.3/101739, intron 7 of 15)	83455680	83486448	30769	2	uc008tkw.3	18552	ENSMUSG00000028484	Psip1	PC4 and SFRS1 interacting protein 1
1039	chr4	84884271	84884944	674	34	0.0485495	Promoter (<=1kb)	84884309	84958604	74296	1	uc008tlk.3	0	ENSMUSG00000038070	Cntln	centlein, centrosomal protein
1040	chr4	85514254	85514405	152	6	0.0267599	5' UTR	85205456	85389380	183925	1	uc008tlo.2	308798	ENSMUSG00000028488	Sh3gl2	SH3-domain GRB2-like 2
1041	chr4	86637920	86638107	188	5	-0.217183	Distal Intergenic	86581284	86612022	30739	2	uc008tly.2	-25898	ENSMUSG00000038047	Haus6	HAUS augmin-like complex, subunit 6
1042	chr4	91371165	91371623	459	18	0.0673668	Promoter (<=1kb)	91250766	91372055	121290	2	uc008ton.3	432	ENSMUSG00000008489	Elavl2	ELAV like RNA binding protein 1
1043	chr4	95075829	95075921	93	5	-0.147651	Exon (uc008tsr.1/uc008tsr.1, exon 1 of 5)	95049036	95052222	3187	2	uc008tsq.2	-23607	ENSMUSG00000052684	Jun	jun proto-oncogene
1044	chr4	97868837	97868946	110	4	0.189526	Intron (uc008tty.2/18027, intron 2 of 10)	97581943	98118876	536934	1	uc008tty.2	286894	ENSMUSG00000028565	Nfia	nuclear factor I/A
1045	chr4	98081415	98081560	146	3	-0.139618	Intron (uc008tty.2/18027, intron 9 of 10)	97581943	98118876	536934	1	uc008tty.2	499472	ENSMUSG00000028565	Nfia	nuclear factor I/A
1046	chr4	102087559	102087931	373	12	0.0574515	Promoter (<=1kb)	102087741	102557597	469857	1	uc008twi.1	0	ENSMUSG00000028525	Pde4b	phosphodiesterase 4B, cAMP specific
1047	chr4	105449480	105449657	178	3	0.122513	Distal Intergenic	105157347	105232767	75421	1	uc008tye.1	292133	ENSMUSG00000028517	Plpp3	phospholipid phosphatase 3
1048	chr4	107605985	107606078	94	3	-0.120763	Intron (uc008tzv.1/230587, intron 4 of 10)	107434719	107635059	200341	1	uc008tzv.1	171266	ENSMUSG00000034762	Glis1	GLIS family zinc finger 1
1049	chr4	109155248	109155383	136	3	0.0979412	Intron (uc008ucc.2/100273, intron 3 of 22)	109061145	109202272	141128	2	uc008ucc.2	46889	ENSMUSG00000028559	Osbpl9	oxysterol binding protein-like 9
1050	chr4	109238397	109238506	110	4	-0.238443	Intron (uc033idn.1/108802, intron 2 of 8)	109218413	109254577	36165	1	uc033idn.1	19984	ENSMUSG00000028558	Calr4	calreticulin 4
1051	chr4	109980934	109981070	137	4	0.0783036	Promoter (2-3kb)	109978025	109983684	5660	1	uc008ucv.1	2909	ENSMUSG00000047143	Dmrta2	doublesex and mab-3 related transcription factor like family A2
1052	chr4	116820427	116820672	246	5	-0.0914614	Promoter (<=1kb)	116819907	116821508	1602	2	uc008uho.1	836	ENSMUSG00000043155	Hpdl	4-hydroxyphenylpyruvate dioxygenase-like
1053	chr4	117445566	117445959	394	4	-0.104256	Intron (uc008uip.2/66743, intron 2 of 14)	117271463	117497052	225590	2	uc008uip.2	51093	ENSMUSG00000028677	Rnf220	ring finger protein 220
1054	chr4	118489747	118489909	163	3	-0.161111	Promoter (<=1kb)	118471191	118489849	18659	2	uc008ukh.1	0	ENSMUSG00000033191	Tie1	tyrosine kinase with immunoglobulin-like and EGF-like domains 1
1055	chr4	119464177	119468266	4090	10	-0.140636	3' UTR	119465283	119492598	27316	2	uc008umo.4	24332	ENSMUSG00000048899	Rimkla	ribosomal modification protein rimK-like family member A
1056	chr4	120617372	120617568	197	4	-0.167755	Intron (uc008unk.1/uc008unk.1, intron 1 of 3)	120588745	120609673	20929	1	uc012dkk.2	28627	ENSMUSG00000091297	Gm8439	predicted gene 8439
1057	chr4	120710691	120710850	160	4	-0.101842	Intron (uc008unm.1/60613, intron 9 of 13)	120697473	120747176	49704	2	uc008unm.1	36326	ENSMUSG00000028631	Kcnq4	potassium voltage-gated channel, subfamily Q, member 4
1058	chr4	124591698	124591813	116	3	-0.084719	Distal Intergenic	124569179	124575538	6360	1	uc008uqs.2	22519	NA	4933407E24Rik	RIKEN cDNA 4933407E24 gene
1059	chr4	124742882	124743030	149	6	-0.343703	Promoter (1-2kb)	124741850	124801511	59662	1	uc008uqy.2	1032	ENSMUSG00000028894	Inpp5b	inositol polyphosphate-5-phosphatase B
1060	chr4	125911883	125912063	181	3	0.0494545	Intron (uc008usc.2/72395, intron 3 of 6)	125887851	125922310	34460	2	uc008usc.2	10247	ENSMUSG00000085562	2610028E06Rik	RIKEN cDNA 2610028E06 gene
1061	chr4	127971619	127971745	127	5	0.103954	Promoter (<=1kb)	127927592	127970841	43250	2	uc012dln.1	-778	ENSMUSG00000028813	CK137956	cDNA sequence CK137956
1062	chr4	127987587	127987772	186	5	0.16031	Promoter (<=1kb)	127988044	128339657	351614	1	uc008uuy.1	-272	ENSMUSG00000028804	Csmd2	CUB and Sushi multiple domains 2
1063	chr4	127988955	127989277	323	5	0.0901074	Promoter (<=1kb)	127988044	128339657	351614	1	uc008uuy.1	911	ENSMUSG00000028804	Csmd2	CUB and Sushi multiple domains 2
1064	chr4	128767080	128767264	185	4	-0.178272	Exon (uc008uvm.1/215493, exon 5 of 5)	128759258	128769298	10041	1	uc008uvm.1	7822	ENSMUSG00000028794	A3galt2	alpha 1,3-galactosyltransferase 2 (isoglobotriaosylceramide synthase)
1065	chr4	128861694	128861852	159	3	-0.169688	Distal Intergenic	128884140	128911326	27187	1	uc008uvo.1	-22288	ENSMUSG00000041000	Trim62	tripartite motif-containing 62
1066	chr4	128991777	128991846	70	3	0.168998	Promoter (1-2kb)	128993224	129008723	15500	1	uc008uvt.2	-1378	ENSMUSG00000028792	Ak2	adenylate kinase 2
1067	chr4	129017299	129017391	93	3	-0.141599	Distal Intergenic	128993224	129011529	18306	1	uc008uvu.2	24075	ENSMUSG00000028792	Ak2	adenylate kinase 2
1068	chr4	130077034	130077300	267	6	0.215662	Exon (uc008uyr.2/107581, exon 43 of 64)	130047840	130093502	45663	1	uc008uyr.2	29194	ENSMUSG00000040690	Col16a1	collagen, type XVI, alpha 1
1069	chr4	130127309	130127399	91	3	-0.200953	Exon (uc008uyw.1/67898, exon 5 of 5)	130107556	130128134	20579	1	uc008uyw.1	19753	ENSMUSG00000028779	Pef1	penta-EF hand domain containing 1
1070	chr4	131385105	131385128	24	3	-0.124183	Distal Intergenic	131000832	131010474	9643	2	uc008uzy.1	-374631	ENSMUSG00000086262	A930031H19Rik	RIKEN cDNA A930031H19 gene
1071	chr4	132181736	132181894	159	4	-0.147621	Distal Intergenic	132184916	132212256	27341	2	uc008vas.2	30362	ENSMUSG00000040025	Ythdf2	YTH N6-methyladenosine RNA binding protein 2
1072	chr4	132397903	132398157	255	3	-0.16359	Intron (uc008vbg.4/100169, intron 2 of 13)	132355923	132422446	66524	2	uc008vbg.4	24289	ENSMUSG00000066043	Phactr4	phosphatase and actin regulator 4
1073	chr4	132783609	132783725	117	3	-0.126303	Intron (uc008vbv.1/230787, intron 4 of 5)	132782357	132796364	14008	2	uc008vbv.1	12639	ENSMUSG00000037731	Themis2	thymocyte selection associated family member 2
1074	chr4	133049089	133049205	117	3	0.160244	Intron (uc008vcc.1/230793, intron 2 of 5)	133011506	133066277	54772	1	uc008vcc.1	37583	ENSMUSG00000037692	Ahdc1	AT hook, DNA binding motif, containing 1
1075	chr4	133198168	133198243	76	5	0.290411	3' UTR	133130633	133198330	67698	1	uc008vcf.1	67535	ENSMUSG00000028868	Wasf2	WAS protein family, member 2
1076	chr4	133625310	133625435	126	5	-0.169376	Intron (uc008vde.1/503610, intron 2 of 7)	133606992	133633429	26438	2	uc008vde.1	7994	ENSMUSG00000037553	Zdhhc18	zinc finger, DHHC domain containing 18
1077	chr4	133872831	133873106	276	6	-0.109787	Promoter (1-2kb)	133847290	133874731	27442	2	uc008vdm.5	1625	ENSMUSG00000003644	Rps6ka1	ribosomal protein S6 kinase polypeptide 1
1078	chr4	135045187	135045375	189	3	-0.0736607	Distal Intergenic	135120645	135177990	57346	1	uc008vgb.1	-75270	ENSMUSG00000070691	Runx3	runt related transcription factor 3
1079	chr4	135098045	135098361	317	4	-0.0964727	Distal Intergenic	135120645	135177990	57346	1	uc008vgb.1	-22284	ENSMUSG00000070691	Runx3	runt related transcription factor 3
1080	chr4	135567022	135567275	254	5	-0.102641	Intron (uc008vgr.1/230824, intron 1 of 15)	135541888	135573620	31733	2	uc008vgr.1	6345	ENSMUSG00000037188	Grhl3	grainyhead like transcription factor 3
1081	chr4	135658889	135659020	132	3	0.182461	Distal Intergenic	135686457	135708181	21725	1	uc008vgw.3	-27437	ENSMUSG00000062157	Ifnlr1	interferon lambda receptor 1
1082	chr4	135955644	135955875	232	5	-0.13273	Exon (uc012dnc.1/15356, exon 5 of 9)	135946453	135962617	16165	1	uc012dnc.1	9191	ENSMUSG00000028672	Hmgcl	3-hydroxy-3-methylglutaryl-Coenzyme A lyase
1083	chr4	136083157	136083260	104	4	0.267094	Distal Intergenic	136049948	136053371	3424	2	uc057lkl.1	-29786	ENSMUSG00000059291	Rpl11	ribosomal protein L11
1084	chr4	136825181	136825354	174	4	0.138624	Intron (uc008vim.4/13844, intron 1 of 15)	136647539	136836012	188474	2	uc008vim.4	10658	ENSMUSG00000028664	Ephb2	Eph receptor B2
1085	chr4	137518306	137518683	378	12	-0.136822	Exon (uc008vjc.2/15530, exon 22 of 97)	137468803	137570630	101828	1	uc008vjc.2	49503	ENSMUSG00000028763	Hspg2	perlecan (heparan sulfate proteoglycan 2)
1086	chr4	138830577	138834916	4340	13	-0.455568	Promoter (<=1kb)	138831857	138835189	3333	1	uc057lkp.1	0	ENSMUSG00000058908	Pla2g2a	phospholipase A2, group IIA (platelets, synovial fluid)
1087	chr4	138840210	138840314	105	5	-0.106942	Intron (uc008vlj.2/18784, intron 1 of 5)	138799247	138863469	64223	2	uc008vlj.2	23155	ENSMUSG00000041193	Pla2g5	phospholipase A2, group V
1088	chr4	138981034	138981195	162	3	0.102992	Intron (uc056zyc.1/77056, intron 1 of 15)	138972283	139059171	86889	1	uc056zyc.1	8751	ENSMUSG00000041143	Tmco4	transmembrane and coiled-coil domains 4
1089	chr4	139038499	139038655	157	5	0.183682	Intron (uc056zyc.1/77056, intron 13 of 15)	138972283	139059171	86889	1	uc056zyc.1	66216	ENSMUSG00000041143	Tmco4	transmembrane and coiled-coil domains 4
1090	chr4	140649389	140649552	164	3	0.290451	Intron (uc008vmy.2/72754, intron 1 of 27)	140514485	140665905	151421	2	uc008vmy.2	16353	ENSMUSG00000040964	Arhgef10l	Rho guanine nucleotide exchange factor (GEF) 10-like
1091	chr4	141219755	141220047	293	4	-0.10696	Exon (uc012doa.1/76166, exon 6 of 6)	141213956	141220114	6159	1	uc012doa.1	5799	ENSMUSG00000073733	Rsg1	REM2 and RAB-like small GTPase 1
1092	chr4	141295941	141296265	325	7	-0.104066	Distal Intergenic	141301221	141329384	28164	1	uc008voc.2	-4956	ENSMUSG00000006445	Epha2	Eph receptor A2
1093	chr4	141642615	141642710	96	6	-0.19967	Exon (uc008vpa.2/69582, exon 2 of 20)	141625734	141664127	38394	2	uc008vpa.2	21417	ENSMUSG00000028917	Plekhm2	pleckstrin homology domain containing, family M (with RUN domain) member 2
1094	chr4	141670315	141670442	128	4	-0.159624	Distal Intergenic	141625734	141664127	38394	2	uc057lkr.1	-6188	ENSMUSG00000028917	Plekhm2	pleckstrin homology domain containing, family M (with RUN domain) member 2
1095	chr4	141913554	141914285	732	5	-0.242783	Intron (uc012dog.2/329977, intron 24 of 31)	141890623	142011651	121029	2	uc012dog.2	97366	ENSMUSG00000051435	Fhad1	forkhead-associated (FHA) phosphopeptide binding domain 1
1096	chr4	147124819	147124962	144	5	0.0418597	Intron (uc008vsq.1/uc008vsq.1, intron 1 of 1)	147132093	147180579	48487	1	uc033ign.2	-7131	ENSMUSG00000078496	Zfp982	zinc finger protein 982
1097	chr4	147868667	147869049	383	7	0.0513612	Promoter (<=1kb)	147868979	147870358	1380	1	uc008vtf.1	0	ENSMUSG00000070583	Fv1	Friend virus susceptibility 1
1098	chr4	148070112	148070304	193	4	-0.16146	Distal Intergenic	148077061	148088064	11004	2	uc008vtz.1	17760	ENSMUSG00000029007	Agtrap	angiotensin II, type I receptor-associated protein
1099	chr4	148683657	148683906	250	10	-0.335645	Distal Intergenic	148643317	148671572	28256	1	uc008vvj.1	40340	ENSMUSG00000070577	Gm572	predicted gene 572
1100	chr4	148867234	148867328	95	3	0.168728	Intron (uc008vvk.1/69743, intron 2 of 3)	148804392	148891936	87545	1	uc008vvk.1	62842	ENSMUSG00000028977	Casz1	castor zinc finger 1
1101	chr4	149155785	149155900	116	3	-0.141772	Intron (uc008vvv.1/110208, intron 8 of 12)	149149985	149166707	16723	2	uc008vvv.1	10807	ENSMUSG00000028961	Pgd	phosphogluconate dehydrogenase
1102	chr4	149780447	149780519	73	3	-0.20796	Distal Intergenic	149744036	149774267	30232	2	uc008vxe.1	-6180	ENSMUSG00000028982	Slc25a33	solute carrier family 25, member 33
1103	chr4	149863670	149863811	142	6	-0.178176	Distal Intergenic	149896283	149909731	13449	2	uc008vxf.2	45920	ENSMUSG00000039911	Spsb1	splA/ryanodine receptor domain and SOCS box containing 1
1104	chr4	149887163	149887360	198	5	0.0776118	Distal Intergenic	149896283	149909731	13449	2	uc008vxf.2	22371	ENSMUSG00000039911	Spsb1	splA/ryanodine receptor domain and SOCS box containing 1
1105	chr4	150266968	150267077	110	3	-0.0824712	Distal Intergenic	150281916	150621966	340051	1	uc008vxr.1	-14839	ENSMUSG00000039852	Rere	arginine glutamic acid dipeptide (RE) repeats
1106	chr4	150676107	150676269	163	3	-0.143059	Distal Intergenic	150630047	150652174	22128	2	uc008vxu.1	-23933	ENSMUSG00000039838	Slc45a1	solute carrier family 45, member 1
1107	chr4	150973438	150973545	108	3	-0.113546	Distal Intergenic	150997097	151001810	4714	1	uc008vyd.1	-23552	ENSMUSG00000028963	Uts2	urotensin 2
1108	chr4	152477178	152477378	201	4	0.101465	Promoter (<=1kb)	152390740	152477549	86810	2	uc008wan.2	171	ENSMUSG00000028931	Kcnab2	potassium voltage-gated channel, shaker-related subfamily, beta member 2
1109	chr4	152477766	152478430	665	19	0.103173	Promoter (<=1kb)	152478142	152524368	46227	1	uc012dqd.1	0	ENSMUSG00000039577	Nphp4	nephronophthisis 4 (juvenile) homolog (human)
1110	chr4	152697691	152697824	134	3	0.105912	Promoter (<=1kb)	152697540	152700922	3383	1	uc008waq.1	151	NA	Gm833	predicted gene 833
1111	chr4	152824884	152825132	249	3	0.255808	Distal Intergenic	152697540	152700922	3383	1	uc008waq.1	127344	NA	Gm833	predicted gene 833
1112	chr4	152999538	152999720	183	9	0.150633	Distal Intergenic	152697540	152700922	3383	1	uc008waq.1	301998	NA	Gm833	predicted gene 833
1113	chr4	153481424	153482877	1454	61	0.167009	Promoter (<=1kb)	153373221	153482830	109610	2	uc008was.1	0	ENSMUSG00000039546	Ajap1	adherens junction associated protein 1
1114	chr4	153544069	153544238	170	4	0.141324	Distal Intergenic	153373221	153482830	109610	2	uc008was.1	-61239	ENSMUSG00000039546	Ajap1	adherens junction associated protein 1
1115	chr4	154247827	154247983	157	6	0.126524	Intron (uc008wbp.2/230971, intron 5 of 36)	154170713	154275721	105009	1	uc008wbp.2	77114	ENSMUSG00000057751	Megf6	multiple EGF-like-domains 6
1116	chr4	154328699	154328816	118	5	0.0823111	Exon (uc008wbs.1/70673, exon 3 of 6)	154316125	154334852	18728	2	uc008wbs.1	6036	ENSMUSG00000039410	Prdm16	PR domain containing 16
1117	chr4	155058413	155058537	125	3	0.1112	Distal Intergenic	155067030	155072406	5377	1	uc008wcs.1	-8493	ENSMUSG00000029047	Pex10	peroxisomal biogenesis factor 10
1118	chr4	155220440	155220576	137	4	0.161044	Promoter (1-2kb)	155154075	155222535	68461	2	uc008wcz.1	1959	ENSMUSG00000029050	Ski	ski sarcoma viral oncogene homolog (avian)
1119	chr4	155422624	155422747	124	3	-0.111422	Exon (uc008wdk.2/544678, exon 7 of 21)	155409190	155443110	33921	1	uc008wdk.2	13434	ENSMUSG00000078490	Cfap74	cilia and flagella associated protein 74
1120	chr4	156233815	156234071	257	6	0.127862	Promoter (<=1kb)	156229044	156234857	5814	2	uc008wgs.2	786	ENSMUSG00000078485	Klhl17	kelch-like 17
1121	chr5	4867044	4867189	146	3	-0.179708	Intron (uc008wih.3/18647, intron 13 of 13)	4803384	5266068	462685	2	uc008wih.3	398879	ENSMUSG00000028926	Cdk14	cyclin-dependent kinase 14
1122	chr5	20716865	20717004	140	4	-0.102295	Distal Intergenic	20758664	20774275	15612	2	uc012dsn.1	57271	ENSMUSG00000039987	Phtf2	putative homeodomain transcription factor 2
1123	chr5	23750809	23751002	194	4	-0.185679	Intron (uc033ihx.1/78697, intron 9 of 15)	23740165	23779663	39499	2	uc033ihx.1	28661	ENSMUSG00000057541	Pus7	pseudouridylate synthase 7
1124	chr5	24995698	24995872	175	3	0.154112	Promoter (<=1kb)	24862735	24995753	133019	2	uc008wsl.2	0	ENSMUSG00000028944	Prkag2	protein kinase, AMP-activated, gamma 2 non-catalytic subunit
1125	chr5	30281406	30281566	161	9	0.186377	Promoter (<=1kb)	30281388	30366708	85321	1	uc057llr.1	18	ENSMUSG00000073102	Drc1	dynein regulatory complex subunit 1
1126	chr5	31631358	31631552	195	3	0.146534	Intron (uc008wyu.2/66845, intron 3 of 6)	31613951	31664384	50434	1	uc008wyu.2	17407	ENSMUSG00000106918	Mrpl33	mitochondrial ribosomal protein L33
1127	chr5	35389042	35389286	245	10	0.0798961	Promoter (<=1kb)	35389117	35392872	3756	1	uc008xds.1	0	ENSMUSG00000067438	Hmx1	H6 homeobox 1
1128	chr5	35894623	35894793	171	6	0.170536	Promoter (1-2kb)	35893319	36003922	110604	1	uc008xej.1	1304	ENSMUSG00000029094	Afap1	actin filament associated protein 1
1129	chr5	37242243	37242511	269	15	0.084649	Promoter (<=1kb)	37242058	37292163	50106	1	uc008xfl.2	185	ENSMUSG00000029121	Crmp1	collapsin response mediator protein 1
1130	chr5	37857981	37858142	162	3	0.180473	Distal Intergenic	37820491	37824585	4095	2	uc008xfw.1	-33396	ENSMUSG00000048450	Msx1	msh homeobox 1
1131	chr5	37902241	37902416	176	4	0.0929954	Distal Intergenic	37820491	37824585	4095	2	uc008xfw.1	-77656	ENSMUSG00000048450	Msx1	msh homeobox 1
1132	chr5	41764314	41764546	233	4	0.0344626	Promoter (<=1kb)	41761448	41764220	2773	2	uc008xhc.1	-94	ENSMUSG00000049691	Nkx3-2	NK3 homeobox 2
1133	chr5	49524721	49524894	174	6	0.0821297	Promoter (<=1kb)	48389503	49524904	1135402	2	uc033ijp.2	10	ENSMUSG00000029088	Kcnip4	Kv channel interacting protein 4
1134	chr5	52051814	52052013	200	3	0.101069	Distal Intergenic	52135902	52136017	116	2	uc033ijs.1	84004	ENSMUSG00000098726	Mir6417	microRNA 6417
1135	chr5	52360259	52360402	144	5	-0.15528	Distal Intergenic	52363804	52369738	5935	1	uc008xkl.1	-3402	ENSMUSG00000072941	Sod3	superoxide dismutase 3, extracellular
1136	chr5	52618853	52618889	37	3	0.107019	Promoter (<=1kb)	52607550	52619011	11462	2	uc012dwf.1	122	ENSMUSG00000052295	8030423F21Rik	RIKEN cDNA 8030423F21 gene
1137	chr5	52984321	52984414	94	3	-0.134842	Intron (uc029vhl.1/75954, intron 2 of 2)	52973012	52992292	19281	2	uc029vhl.1	7878	ENSMUSG00000106352	5033403H07Rik	RIKEN cDNA 5033403H07 gene
1138	chr5	57719188	57719570	383	6	0.0557477	Promoter (1-2kb)	57718081	57729465	11385	1	uc008xlt.3	1107	ENSMUSG00000029108	Pcdh7	protocadherin 7
1139	chr5	57719898	57720218	321	10	0.0801686	Promoter (1-2kb)	57718081	57729465	11385	1	uc008xlt.3	1817	ENSMUSG00000029108	Pcdh7	protocadherin 7
1140	chr5	64256747	64256942	196	6	-0.118611	Exon (uc008xmm.2/57915, exon 3 of 22)	64159451	64351486	192036	1	uc008xmm.2	97296	ENSMUSG00000029174	Tbc1d1	TBC1 domain family, member 1
1141	chr5	64610652	64610853	202	4	0.0525499	Promoter (<=1kb)	64593863	64610699	16837	2	uc008xmq.2	0	ENSMUSG00000105402	Gm3716	predicted gene 3716
1142	chr5	65489317	65489372	56	4	0.235568	Intron (uc008xnt.1/68552, intron 1 of 4)	65448755	65492835	44081	2	uc008xnt.1	3463	ENSMUSG00000037822	Smim14	small integral membrane protein 14
1143	chr5	66034796	66034963	168	3	0.193999	Intron (uc008xok.3/245945, intron 2 of 5)	66016549	66080977	64429	2	uc008xok.3	46014	ENSMUSG00000070780	Rbm47	RNA binding motif protein 47
1144	chr5	66532489	66532709	221	5	0.244443	Intron (uc008xoy.2/11787, intron 2 of 16)	66298725	66618817	320093	2	uc008xoy.2	86108	ENSMUSG00000029207	Apbb2	amyloid beta (A4) precursor protein-binding, family B, member 2
1145	chr5	66602875	66603041	167	4	-0.139723	Intron (uc008xoy.2/11787, intron 1 of 16)	66298725	66618817	320093	2	uc008xoy.2	15776	ENSMUSG00000029207	Apbb2	amyloid beta (A4) precursor protein-binding, family B, member 2
1146	chr5	67463882	67464068	187	3	0.0964579	Promoter (<=1kb)	67463898	67470831	6934	1	uc012dwt.1	0	ENSMUSG00000107385	C330024D21Rik	RIKEN cDNA C330024D21 gene
1147	chr5	72176998	72177148	151	9	-0.19651	Distal Intergenic	72157000	72168183	11184	2	uc008xrf.1	-8815	ENSMUSG00000029213	Commd8	COMM domain containing 8
1148	chr5	73120179	73120337	159	4	0.120472	Intron (uc008xsn.1/72313, intron 11 of 62)	73020191	73256618	236428	2	uc008xsn.1	136281	ENSMUSG00000070733	Fryl	FRY like transcription coactivator
1149	chr5	74097911	74098030	120	3	-0.144717	Distal Intergenic	74093530	74093650	121	1	uc012dxg.1	4381	ENSMUSG00000093355	Snora26	small nucleolar RNA, H/ACA box 26
1150	chr5	74161745	74161911	167	4	0.106803	Distal Intergenic	74195326	74199477	4152	1	uc008xtj.1	-33415	ENSMUSG00000049907	Rasl11b	RAS-like, family 11, member B
1151	chr5	74212190	74212363	174	3	-0.171341	Exon (uc008xtk.3/212986, exon 8 of 9)	74204816	74531742	326927	2	uc008xtk.3	319379	ENSMUSG00000062110	Scfd2	Sec1 family domain containing 2
1152	chr5	75746454	75746548	95	4	0.145203	Distal Intergenic	75649094	75656722	7629	1	uc008xui.3	97360	ENSMUSG00000005672	Kit	KIT proto-oncogene receptor tyrosine kinase
1153	chr5	76713945	76714264	320	7	0.196078	Distal Intergenic	76809988	76842589	32602	1	uc008xve.1	-95724	ENSMUSG00000036377	C530008M17Rik	RIKEN cDNA C530008M17 gene
1154	chr5	76814842	76815254	413	8	0.128092	Intron (uc008xve.1/320827, intron 1 of 3)	76809988	76842589	32602	1	uc008xve.1	4854	ENSMUSG00000036377	C530008M17Rik	RIKEN cDNA C530008M17 gene
1155	chr5	82551767	82551862	96	3	-0.149638	Distal Intergenic	82798944	82799065	122	2	uc012dxs.1	247203	ENSMUSG00000080586	Mir1187	microRNA 1187
1156	chr5	88629248	88629615	368	11	-0.216011	Intron (uc008xzw.2/52822, intron 7 of 12)	88565040	88642704	77665	1	uc008xzw.2	64208	ENSMUSG00000029291	Rufy3	RUN and FYVE domain containing 3
1157	chr5	90504880	90505013	134	4	-0.142963	Exon (uc008yba.2/11576, exon 11 of 15)	90490714	90508907	18194	1	uc008yba.2	14166	ENSMUSG00000054932	Afp	alpha fetoprotein
1158	chr5	90849115	90849290	176	3	-0.183326	Distal Intergenic	90891245	90893121	1877	1	uc008ybl.3	-41955	ENSMUSG00000029380	Cxcl1	chemokine (C-X-C motif) ligand 1
1159	chr5	91074141	91074566	426	8	0.177813	Promoter (<=1kb)	91074617	91093649	19033	1	uc008ybs.1	-51	ENSMUSG00000029377	Ereg	epiregulin
1160	chr5	92318789	92318940	152	6	-0.159045	Downstream (2-3kb)	92301635	92310024	8390	2	uc008ycu.1	-8765	ENSMUSG00000029415	Sdad1	SDA1 domain containing 1
1161	chr5	92683517	92683677	161	5	0.0375222	Promoter (<=1kb)	92683435	92965759	282325	1	uc008ydt.1	82	ENSMUSG00000029381	Shroom3	shroom family member 3
1162	chr5	93043582	93043694	113	3	0.142108	Promoter (1-2kb)	93041123	93045022	3900	2	uc008ydw.1	1328	ENSMUSG00000045314	Sowahb	sosondowah ankyrin repeat domain family member B
1163	chr5	96197538	96197692	155	4	-0.150682	Distal Intergenic	96210115	96239684	29570	1	uc008yfh.1	-12423	ENSMUSG00000029486	Mrpl1	mitochondrial ribosomal protein L1
1164	chr5	97004853	97004974	122	3	0.104945	Intron (uc008yfo.1/140780, intron 1 of 13)	96997689	97069649	71961	1	uc008yfo.1	7164	ENSMUSG00000034663	Bmp2k	BMP2 inducible kinase
1165	chr5	97935701	97935757	57	5	0.160687	Intron (uc008yga.1/71914, intron 16 of 16)	97884688	98030962	146275	2	uc008yga.1	95205	ENSMUSG00000029338	Antxr2	anthrax toxin receptor 2
1166	chr5	100569451	100569616	166	4	-0.129637	Promoter (2-3kb)	100553733	100572205	18473	2	uc008yht.1	2589	ENSMUSG00000029322	Plac8	placenta-specific 8
1167	chr5	100587257	100587592	336	7	-0.249133	Distal Intergenic	100553733	100572205	18473	2	uc008yht.1	-15052	ENSMUSG00000029322	Plac8	placenta-specific 8
1168	chr5	100822872	100822965	94	3	-0.130268	Promoter (1-2kb)	100805193	100820935	15743	2	uc008yif.1	-1937	ENSMUSG00000035234	Abraxas1	BRCA1 A complex subunit
1169	chr5	103365462	103365629	168	4	-0.166524	Distal Intergenic	103425192	103503854	78663	1	uc008yjj.1	-59563	ENSMUSG00000034573	Ptpn13	protein tyrosine phosphatase, non-receptor type 13
1170	chr5	105502042	105502186	145	4	-0.100967	Distal Intergenic	105519471	105608954	89484	1	uc008ylf.1	-17285	ENSMUSG00000054720	Lrrc8c	leucine rich repeat containing 8 family, member C
1171	chr5	105706680	105706802	123	5	-0.177064	Intron (uc008ylg.2/231549, intron 1 of 2)	105699969	105815215	115247	1	uc008ylg.2	6711	ENSMUSG00000046079	Lrrc8d	leucine rich repeat containing 8D
1172	chr5	107736275	107736482	208	4	-0.131357	Distal Intergenic	107716655	107726247	9593	2	uc008ymx.2	-10028	ENSMUSG00000029275	Gfi1	growth factor independent 1 transcription repressor
1173	chr5	110448650	110448780	131	3	0.046668	Promoter (<=1kb)	110429875	110448503	18629	2	uc033ilb.2	-147	ENSMUSG00000043323	Fbrsl1	fibrosin-like 1
1174	chr5	110628284	110628489	206	5	0.139302	Distal Intergenic	110603505	110621383	17879	1	uc008yrb.3	24779	ENSMUSG00000033316	Galnt9	polypeptide N-acetylgalactosaminyltransferase 9
1175	chr5	112625812	112625901	90	5	0.186703	Distal Intergenic	112582936	112589996	7061	2	uc012ebk.1	-35816	ENSMUSG00000097962	1700034G24Rik	RIKEN cDNA 1700034G24 gene
1176	chr5	112625922	112626016	95	3	0.115979	Distal Intergenic	112582936	112589996	7061	2	uc012ebk.1	-35926	ENSMUSG00000097962	1700034G24Rik	RIKEN cDNA 1700034G24 gene
1177	chr5	113262527	113262644	118	3	-0.144466	Intron (uc008yuc.2/52850, intron 10 of 15)	113243220	113280601	37382	2	uc008yuc.2	17957	ENSMUSG00000042216	Sgsm1	small G protein signaling modulator 1
1178	chr5	113989464	113989755	292	11	-0.24781	Promoter (<=1kb)	113942219	113989743	47525	2	uc008yyx.1	0	ENSMUSG00000042121	Ssh1	slingshot protein phosphatase 1
1179	chr5	114146552	114146735	184	3	0.131723	Distal Intergenic	114131993	114139321	7329	1	uc008yzh.1	14559	ENSMUSG00000029591	Ung	uracil DNA glycosylase
1180	chr5	114287779	114288117	339	5	-0.118194	Distal Intergenic	114254164	114273761	19598	2	uc008yzk.1	-14018	ENSMUSG00000042002	Foxn4	forkhead box N4
1181	chr5	114937070	114937192	123	7	-0.38752	Exon (uc008zcv.1/231655, exon 7 of 7)	114923240	114937911	14672	1	uc008zcv.1	13830	ENSMUSG00000041827	Oasl1	2'-5' oligoadenylate synthetase-like 1
1182	chr5	115150951	115151052	102	4	0.178262	Exon (uc008zdf.2/109154, exon 2 of 5)	115142981	115158176	15196	2	uc008zdf.2	7124	ENSMUSG00000048578	Mlec	malectin
1183	chr5	115159140	115159251	112	5	0.0505188	Promoter (<=1kb)	115142981	115158176	15196	2	uc008zdf.2	-964	ENSMUSG00000048578	Mlec	malectin
1184	chr5	115215774	115215953	180	4	0.0919129	Distal Intergenic	115235851	115240972	5122	1	uc008zdi.2	-19898	ENSMUSG00000060152	Pop5	processing of precursor 5, ribonuclease P/MRP family (S. cerevisiae)
1185	chr5	115479733	115479848	116	3	-0.106959	Exon (uc008zdy.1/75387, exon 4 of 5)	115478010	115484297	6288	2	uc008zdy.1	4449	ENSMUSG00000029524	Sirt4	sirtuin 4
1186	chr5	115722486	115722649	164	4	-0.0991681	Intron (uc008zel.1/75665, intron 2 of 8)	115649286	115731559	82274	2	uc008zel.1	8910	ENSMUSG00000041609	Bicdl1	BICD family like cargo adaptor 1
1187	chr5	115851041	115851197	157	7	-0.183332	Exon (uc008zep.1/12704, exon 3 of 11)	115845278	115925704	80427	1	uc008zep.1	5763	ENSMUSG00000029516	Cit	citron
1188	chr5	116493617	116493820	204	5	-0.0764822	Intron (uc008zfc.2/68955, intron 1 of 12)	116439272	116591817	152546	2	uc008zfc.2	97997	ENSMUSG00000063919	Srrm4	serine/arginine repetitive matrix 4
1189	chr5	117303966	117304116	151	6	0.227633	Distal Intergenic	117319266	117339048	19783	1	uc008zfn.1	-15150	ENSMUSG00000066894	Vsig10	V-set and immunoglobulin domain containing 10
1190	chr5	120534151	120534334	184	4	0.313767	3' UTR	120534157	120555221	21065	2	uc008zhk.1	20887	ENSMUSG00000032741	Tpcn1	two pore channel 1
1191	chr5	120565651	120565834	184	5	0.184665	Intron (uc008zhm.1/252972, intron 2 of 27)	120534157	120588613	54457	2	uc008zhm.1	22779	ENSMUSG00000032741	Tpcn1	two pore channel 1
1192	chr5	121592565	121592818	254	4	0.121147	Promoter (1-2kb)	121566027	121593824	27798	2	uc008zjt.2	1006	ENSMUSG00000029455	Aldh2	aldehyde dehydrogenase 2, mitochondrial
1193	chr5	121994209	121994290	82	4	-0.117253	Intron (uc008zkm.1/13048, intron 2 of 22)	121860216	122047825	187610	2	uc008zkm.1	53535	ENSMUSG00000042589	Cux2	cut-like homeobox 2
1194	chr5	122146283	122146453	171	3	-0.13125	Distal Intergenic	122108052	122138062	30011	2	uc008zkr.2	-8221	ENSMUSG00000043036	Ccdc63	coiled-coil domain containing 63
1195	chr5	123324375	123324600	226	5	0.101862	Exon (uc008znm.1/uc008znm.1, exon 8 of 9)	123344448	123360276	15829	1	uc008znn.2	-19848	ENSMUSG00000029438	Bcl7a	B cell CLL/lymphoma 7A
1196	chr5	124011067	124011260	194	4	0.0214008	Intron (uc008zot.1/330192, intron 1 of 3)	124004641	124032260	27620	2	uc008zot.1	21000	ENSMUSG00000066278	Vps37b	vacuolar protein sorting 37B
1197	chr5	124923726	124923840	115	3	-0.0568709	Distal Intergenic	124862705	124888630	25926	1	uc008zqs.1	61021	ENSMUSG00000079215	Zfp664	zinc finger protein 664
1198	chr5	125106135	125106316	182	5	-0.113707	Exon (uc008zqx.2/20602, exon 5 of 46)	125017153	125124980	107828	2	uc008zqx.2	18664	ENSMUSG00000029478	Ncor2	nuclear receptor co-repressor 2
1199	chr5	128432472	128432597	126	3	0.100476	Promoter (<=1kb)	127783491	128433077	649587	2	uc008zse.1	480	ENSMUSG00000034310	Tmem132d	transmembrane protein 132D
1200	chr5	128432673	128432918	246	9	0.122053	Promoter (<=1kb)	127783491	128433077	649587	2	uc008zse.1	159	ENSMUSG00000034310	Tmem132d	transmembrane protein 132D
1201	chr5	129226090	129226318	229	7	0.151486	Distal Intergenic	129096750	129204599	107850	1	uc012edy.1	129340	ENSMUSG00000044017	Adgrd1	adhesion G protein-coupled receptor D1
1202	chr5	130408309	130408487	179	3	-0.274447	Intron (uc008zum.2/140904, intron 1 of 6)	130369458	130840645	471188	1	uc008zum.2	38851	ENSMUSG00000060371	Caln1	calneuron 1
1203	chr5	130449319	130449445	127	6	0.0288777	5' UTR	130369458	130840645	471188	1	uc008zum.2	79861	ENSMUSG00000060371	Caln1	calneuron 1
1204	chr5	130459397	130459542	146	3	-0.0872925	Intron (uc008zum.2/140904, intron 2 of 6)	130369458	130840645	471188	1	uc008zum.2	89939	ENSMUSG00000060371	Caln1	calneuron 1
1205	chr5	132489942	132490257	316	3	0.144978	Intron (uc008zuv.1/319974, intron 1 of 19)	131437682	132542343	1104662	2	uc008zuv.1	52086	ENSMUSG00000029673	Auts2	autism susceptibility candidate 2
1206	chr5	132541437	132541693	257	3	0.0219435	Promoter (<=1kb)	131437682	132542343	1104662	2	uc008zuv.1	650	ENSMUSG00000029673	Auts2	autism susceptibility candidate 2
1207	chr5	134222067	134222207	141	6	0.114766	Exon (uc008zvf.1/114674, exon 17 of 19)	134184038	134224355	40318	1	uc008zvf.1	38029	ENSMUSG00000015942	Gtf2ird2	GTF2I repeat domain containing 2
1208	chr5	134547015	134547113	99	3	-0.129872	Intron (uc008zwi.2/269713, intron 1 of 16)	134489383	134552434	63052	2	uc008zwi.2	5321	ENSMUSG00000063146	Clip2	CAP-GLY domain containing linker protein 2
1209	chr5	134945664	134945978	315	4	0.134738	Promoter (<=1kb)	134945123	134946934	1812	2	uc008zxd.4	956	ENSMUSG00000047501	Cldn4	claudin 4
1210	chr5	135258348	135258570	223	6	0.199097	Distal Intergenic	135248938	135251047	2110	2	uc008zya.2	-7301	ENSMUSG00000049551	Fzd9	frizzled class receptor 9
1211	chr5	135478474	135478646	173	4	-0.121007	Intron (uc008zyk.4/215114, intron 1 of 30)	135406518	135545122	138605	2	uc008zyk.4	66476	ENSMUSG00000039959	Hip1	huntingtin interacting protein 1
1212	chr5	135621906	135622046	141	3	-0.0985149	Distal Intergenic	135632654	135636402	3749	1	uc008zyp.1	-10608	ENSMUSG00000039917	Rhbdd2	rhomboid domain containing 2
1213	chr5	135675070	135675245	176	3	0.0181417	Distal Intergenic	135689145	135735326	46182	1	uc008zyt.2	-13900	ENSMUSG00000005514	Por	P450 (cytochrome) oxidoreductase
1214	chr5	136649539	136649738	200	6	-0.164771	Distal Intergenic	136693146	136701094	7949	1	uc009aau.1	-43408	ENSMUSG00000005474	Myl10	myosin, light chain 10, regulatory
1215	chr5	137291569	137291773	205	7	-0.336976	5' UTR	137288254	137294466	6213	1	uc009abu.2	3315	ENSMUSG00000023328	Ache	acetylcholinesterase
1216	chr5	137583840	137584075	236	3	0.0827472	Exon (uc009acv.2/50765, exon 18 of 19)	137569840	137588081	18242	1	uc009acv.2	14000	ENSMUSG00000029716	Tfr2	transferrin receptor 2
1217	chr5	137740501	137740652	152	3	0.20696	Promoter (<=1kb)	137730948	137741607	10660	2	uc009adr.2	955	ENSMUSG00000045348	Nyap1	neuronal tyrosine-phosphorylated phosphoinositide 3-kinase adaptor 1
1218	chr5	139042523	139042725	203	4	-0.118783	Intron (uc009afy.2/19085, intron 7 of 10)	139017304	139129752	112449	2	uc009afy.2	87027	ENSMUSG00000025855	Prkar1b	protein kinase, cAMP dependent regulatory, type I beta
1219	chr5	139255768	139255951	184	5	0.243429	Intron (uc009agg.2/67604, intron 1 of 8)	139252324	139270050	17727	1	uc009agg.2	3444	ENSMUSG00000025858	Get4	golgi to ER traffic protein 4
1220	chr5	139965603	139965749	147	7	-0.223461	Intron (uc009ahi.3/243312, intron 1 of 1)	139907943	139974725	66783	1	uc009ahi.3	57660	ENSMUSG00000048988	Elfn1	leucine rich repeat and fibronectin type III, extracellular 1
1221	chr5	140889972	140890079	108	3	0.156069	Promoter (1-2kb)	140872999	140891083	18085	2	uc012egd.1	1004	ENSMUSG00000036526	Card11	caspase recruitment domain family, member 11
1222	chr5	142024613	142024800	188	3	-0.131047	Intron (uc009ail.2/330222, intron 17 of 44)	141241534	142213791	972258	1	uc009ail.2	783079	ENSMUSG00000039683	Sdk1	sidekick cell adhesion molecule 1
1223	chr5	143478365	143478492	128	3	0.0667237	Exon (uc009akj.1/231871, exon 5 of 15)	143464493	143504442	39950	1	uc009akj.1	13872	ENSMUSG00000039206	Daglb	diacylglycerol lipase, beta
1224	chr5	144258276	144258528	253	5	0.195699	Intron (uc012egn.1/55950, intron 2 of 2)	144244437	144264573	20137	1	uc012egn.1	13839	ENSMUSG00000047843	Bri3	brain protein I3
1225	chr5	144483802	144484045	244	3	-0.100339	Distal Intergenic	144545887	144557478	11592	1	uc012egq.1	-61842	ENSMUSG00000059991	Nptx2	neuronal pentraxin 2
1226	chr5	144629133	144629264	132	3	-0.129175	Distal Intergenic	144545887	144557478	11592	1	uc012egq.1	83246	ENSMUSG00000059991	Nptx2	neuronal pentraxin 2
1227	chr5	146250669	146250771	103	4	0.143313	Intron (uc012egz.1/264064, intron 1 of 12)	146231250	146302874	71625	1	uc012egz.1	19419	ENSMUSG00000029635	Cdk8	cyclin-dependent kinase 8
1228	chr5	146943191	146943487	297	7	-0.211448	Distal Intergenic	146948657	146955603	6947	1	uc057bwc.1	-5170	ENSMUSG00000016503	Gtf3a	general transcription factor III A
1229	chr5	147646388	147646506	119	4	-0.116589	Intron (uc009aoh.1/14254, intron 11 of 29)	147562196	147725988	163793	2	uc009aoh.1	79482	ENSMUSG00000029648	Flt1	FMS-like tyrosine kinase 1
1230	chr5	147786787	147786924	138	3	-0.104091	Distal Intergenic	147638067	147725988	87922	2	uc009aoi.2	-60799	ENSMUSG00000029648	Flt1	FMS-like tyrosine kinase 1
1231	chr5	147918402	147918632	231	6	-0.217816	Distal Intergenic	147878441	147894815	16375	2	uc009aom.1	-23587	ENSMUSG00000029650	Slc46a3	solute carrier family 46, member 3
1232	chr5	150152241	150152423	183	4	0.127605	Intron (uc009ats.1/320365, intron 1 of 6)	150118670	150349005	230336	1	uc009ats.1	33571	ENSMUSG00000056602	Fry	FRY microtubule binding protein
1233	chr5	150260169	150261842	1674	7	0.202344	5' UTR	150118670	150349005	230336	1	uc009ats.1	141499	ENSMUSG00000056602	Fry	FRY microtubule binding protein
1234	chr6	3182927	3183030	104	3	0.0203193	Distal Intergenic	3288519	3317019	28501	1	uc009auw.1	-105489	ENSMUSG00000106779	Gm8579	spermatogenesis associated glutamate (E)-rich protein 4a pseudogene
1235	chr6	4747355	4747489	135	5	-0.102225	Promoter (<=1kb)	4747306	4760517	13212	1	uc009avv.2	49	ENSMUSG00000092035	Peg10	paternally expressed 10
1236	chr6	24955155	24956260	1106	22	0.0403771	Promoter (<=1kb)	24951141	24956125	4985	2	uc009bcc.1	0	ENSMUSG00000048022	Tmem229a	transmembrane protein 229A
1237	chr6	30943672	30943846	175	4	-0.0873713	Distal Intergenic	30956021	30958990	2970	2	uc012ejp.1	15144	ENSMUSG00000073209	Klf14	Kruppel-like factor 14
1238	chr6	31098678	31100377	1700	9	0.136278	Intron (uc033ioo.1/232685, intron 3 of 3)	31093563	31218474	124912	2	uc033ioo.1	118097	ENSMUSG00000044471	Lncpint	long non-protein coding RNA, Trp53 induced transcript
1239	chr6	31209582	31209855	274	4	-0.162478	Intron (uc033ioo.1/232685, intron 1 of 3)	31093563	31218474	124912	2	uc033ioo.1	8619	ENSMUSG00000044471	Lncpint	long non-protein coding RNA, Trp53 induced transcript
1240	chr6	31565340	31565525	186	6	0.169734	Promoter (1-2kb)	31519493	31563937	44445	2	uc009bgh.2	-1403	ENSMUSG00000025608	Podxl	podocalyxin-like
1241	chr6	31614206	31614510	305	4	0.0864958	Intron (uc057lpi.1/uc057lpi.1, intron 1 of 2)	31519493	31563937	44445	2	uc009bgh.2	-50269	ENSMUSG00000025608	Podxl	podocalyxin-like
1242	chr6	31672529	31672674	146	7	-0.153205	Intron (uc057lpi.1/uc057lpi.1, intron 2 of 2)	31662220	31666118	3899	2	uc009bgi.1	-6411	ENSMUSG00000084973	Gm13848	predicted gene 13848
1243	chr6	38196426	38196649	224	3	-0.0527265	Exon (uc009bjt.2/330286, exon 2 of 20)	38123174	38254009	130836	2	uc009bjt.2	57360	ENSMUSG00000063455	D630045J12Rik	RIKEN cDNA D630045J12 gene
1244	chr6	38902486	38902607	122	3	-0.0639644	Intron (uc009blc.1/21391, intron 1 of 5)	38875404	38952973	77570	1	uc009blc.1	27082	ENSMUSG00000029925	Tbxas1	thromboxane A synthase 1, platelet
1245	chr6	39872156	39872482	327	6	0.0322199	Distal Intergenic	39801804	39810936	9133	2	uc009bmi.3	-61220	ENSMUSG00000029918	Mrps33	mitochondrial ribosomal protein S33
1246	chr6	50114455	50114555	101	3	-0.10256	Intron (uc009bwu.2/56524, intron 1 of 12)	50110241	50198598	88358	1	uc009bwu.2	4214	ENSMUSG00000038388	Mpp6	membrane protein, palmitoylated 6 (MAGUK p55 subfamily member 6)
1247	chr6	50528380	50528650	271	6	-0.131089	Distal Intergenic	50562563	50566474	3912	2	uc009bxc.1	37824	ENSMUSG00000063694	Cycs	cytochrome c, somatic
1248	chr6	51173657	51173979	323	6	-0.0538578	Distal Intergenic	51269812	51269910	99	2	uc012elv.1	95931	ENSMUSG00000065505	Mir148a	microRNA 148a
1249	chr6	51174287	51174488	202	5	-0.0785517	Distal Intergenic	51269812	51269910	99	2	uc012elv.1	95422	ENSMUSG00000065505	Mir148a	microRNA 148a
1250	chr6	51553909	51554381	473	14	-0.34824	Intron (uc009bxs.2/71982, intron 1 of 6)	51523903	51590670	66768	1	uc009bxs.2	30006	ENSMUSG00000038301	Snx10	sorting nexin 10
1251	chr6	51658119	51658327	209	3	0.148251	Distal Intergenic	51544523	51590670	46148	1	uc009bxu.2	113596	ENSMUSG00000038301	Snx10	sorting nexin 10
1252	chr6	52320000	52320162	163	5	0.0914427	Distal Intergenic	52308389	52314832	6444	2	uc009byu.1	-5168	ENSMUSG00000086126	Evx1os	even skipped homeotic gene 1, opposite strand
1253	chr6	52715538	52715704	167	5	-0.302396	Promoter (1-2kb)	52713729	52731543	17815	1	uc009byy.2	1809	ENSMUSG00000004535	Tax1bp1	Tax1 (human T cell leukemia virus type I) binding protein 1
1254	chr6	60196510	60196680	171	3	-0.0424264	Distal Intergenic	60279043	60403707	124665	2	uc012emt.1	207027	ENSMUSG00000046764	A530053G22Rik	RIKEN cDNA A530053G22 gene
1255	chr6	63256351	63256420	70	4	0.07619	Promoter (<=1kb)	63256857	63504872	248016	1	uc009cdx.1	-437	ENSMUSG00000071424	Grid2	glutamate receptor, ionotropic, delta 2
1256	chr6	72210031	72210179	149	3	-0.118537	Intron (uc009cic.2/71093, intron 2 of 2)	72206177	72235577	29401	2	uc009cic.2	25398	ENSMUSG00000037621	Atoh8	atonal bHLH transcription factor 8
1257	chr6	77243680	77244131	452	12	0.031252	Exon (uc009cjt.1/74342, exon 2 of 2)	76881637	77979667	1098031	2	uc009cjq.2	735536	ENSMUSG00000063063	Ctnna2	catenin (cadherin associated protein), alpha 2
1258	chr6	83161498	83161762	265	5	0.127207	5' UTR	83156404	83162891	6488	1	uc009cmx.2	5094	ENSMUSG00000030030	1700003E16Rik	RIKEN cDNA 1700003E16 gene
1259	chr6	83226660	83226794	135	3	-0.082227	Distal Intergenic	83237375	83304945	67571	1	uc012enx.1	-10581	ENSMUSG00000068323	Slc4a5	solute carrier family 4, sodium bicarbonate cotransporter, member 5
1260	chr6	83644387	83644498	112	3	-0.105025	Downstream (<1kb)	83644542	83656116	11575	2	uc009cnv.1	11618	ENSMUSG00000014542	Clec4f	C-type lectin domain family 4, member f
1261	chr6	86196278	86196417	140	3	0.221518	Promoter (1-2kb)	86195227	86209914	14688	1	uc009crj.3	1051	ENSMUSG00000029999	Tgfa	transforming growth factor alpha
1262	chr6	86756413	86756585	173	5	-0.183588	Intron (uc009csm.2/11746, intron 3 of 11)	86736840	86765910	29071	2	uc009csm.2	9325	ENSMUSG00000029994	Anxa4	annexin A4
1263	chr6	87990403	87990581	179	3	-0.216095	Distal Intergenic	87981683	87984180	2498	1	uc012eoq.1	8720	ENSMUSG00000084950	Gm5577	predicted gene 5577
1264	chr6	88152083	88152415	333	8	-0.268382	Distal Intergenic	88193891	88207032	13142	1	uc009cvc.2	-41476	ENSMUSG00000015053	Gata2	GATA binding protein 2
1265	chr6	88166172	88166258	87	4	-0.125452	Distal Intergenic	88193891	88207032	13142	1	uc009cvc.2	-27633	ENSMUSG00000015053	Gata2	GATA binding protein 2
1266	chr6	90232703	90232905	203	5	0.111574	Distal Intergenic	90223317	90224438	1122	2	uc009cwy.2	-8265	ENSMUSG00000057697	Vmn1r53	vomeronasal 1 receptor 53
1267	chr6	90233243	90233455	213	5	0.0916192	Distal Intergenic	90223317	90224438	1122	2	uc009cwy.2	-8805	ENSMUSG00000057697	Vmn1r53	vomeronasal 1 receptor 53
1268	chr6	90292621	90292912	292	3	-0.0792478	Distal Intergenic	90301270	90305448	4179	1	uc009cxa.1	-8358	ENSMUSG00000049694	BC048671	cDNA sequence BC048671
1269	chr6	90506768	90506838	71	4	0.256126	Distal Intergenic	90466420	90475221	8802	1	uc029vxp.1	40348	ENSMUSG00000030087	Klf15	Kruppel-like factor 15
1270	chr6	90706645	90706777	133	4	0.284825	Intron (uc009cxq.2/232227, intron 1 of 13)	90659598	90716529	56932	2	uc009cxq.2	9752	ENSMUSG00000034312	Iqsec1	IQ motif and Sec7 domain 1
1271	chr6	91357589	91357772	184	4	-0.0720567	Distal Intergenic	91363983	91411369	47387	2	uc009cxz.1	53597	ENSMUSG00000030093	Wnt7a	wingless-type MMTV integration site family, member 7A
1272	chr6	91706200	91706380	181	5	-0.109519	Intron (uc009cyg.2/21366, intron 2 of 4)	91684067	91726931	42865	1	uc009cyg.2	22133	ENSMUSG00000030096	Slc6a6	solute carrier family 6 (neurotransmitter transporter, taurine), member 6
1273	chr6	94685251	94685401	151	5	0.101684	Intron (uc009czu.1/16206, intron 1 of 18)	94604529	94700145	95617	2	uc009czu.1	14744	ENSMUSG00000030029	Lrig1	leucine-rich repeats and immunoglobulin-like domains 1
1274	chr6	95952034	95952138	105	7	-0.107227	Distal Intergenic	96113154	96657198	544045	1	uc009dae.2	-161016	ENSMUSG00000059187	Fam19a1	family with sequence similarity 19, member A1
1275	chr6	97304852	97305036	185	4	-0.119786	Intron (uc009dat.1/232288, intron 7 of 12)	97286867	97312380	25514	2	uc009dat.1	7344	ENSMUSG00000030064	Frmd4b	FERM domain containing 4B
1276	chr6	97806901	97807083	183	3	0.0329013	Promoter (<=1kb)	97807058	97942179	135122	1	uc009day.1	0	ENSMUSG00000035158	Mitf	melanogenesis associated transcription factor
1277	chr6	99497001	99497142	142	4	0.189196	Intron (uc012epq.1/108655, intron 1 of 19)	98925342	99520993	595652	2	uc012epq.1	23851	ENSMUSG00000030067	Foxp1	forkhead box P1
1278	chr6	102564048	102564337	290	11	0.0726781	Distal Intergenic	102163306	102464667	301362	2	uc009dch.1	-99381	ENSMUSG00000030075	Cntn3	contactin 3
1279	chr6	105677721	105677833	113	3	0.0337206	Promoter (<=1kb)	105677745	106674270	996526	1	uc009dcr.2	0	ENSMUSG00000064293	Cntn4	contactin 4
1280	chr6	108306398	108306516	119	5	-0.19844	Intron (uc009ddg.1/16438, intron 4 of 5)	108213096	108349723	136628	1	uc009ddg.1	93302	ENSMUSG00000030102	Itpr1	inositol 1,4,5-trisphosphate receptor 1
1281	chr6	112946167	112946296	130	3	0.178271	Promoter (<=1kb)	112717971	112947266	229296	2	uc009deh.2	970	ENSMUSG00000030257	Srgap3	SLIT-ROBO Rho GTPase activating protein 3
1282	chr6	113495237	113495500	264	4	0.111816	Exon (uc009dgp.2/210673, exon 4 of 4)	113493639	113501818	8180	2	uc009dgp.2	6318	ENSMUSG00000045009	Prrt3	proline-rich transmembrane protein 3
1283	chr6	113934681	113934829	149	4	-0.23521	Promoter (<=1kb)	113745668	113934681	189014	2	uc009dho.1	0	ENSMUSG00000030302	Atp2b2	ATPase, Ca++ transporting, plasma membrane 2
1284	chr6	117990759	117990981	223	3	-0.157767	Distal Intergenic	118011537	118091546	80010	1	uc009dlj.2	-20556	ENSMUSG00000030134	Rasgef1a	RasGEF domain family, member 1A
1285	chr6	119320537	119320579	43	3	0.136236	Exon (uc012ero.1/211187, exon 4 of 5)	119315133	119329204	14072	2	uc012ero.1	8625	ENSMUSG00000055003	Lrtm2	leucine-rich repeats and transmembrane domains 2
1286	chr6	120902211	120902486	276	4	-0.180696	Intron (uc009dnv.1/12122, intron 1 of 5)	120893119	120916820	23702	2	uc009dnv.1	14334	ENSMUSG00000004446	Bid	BH3 interacting domain death agonist
1287	chr6	121152317	121152449	133	3	0.113167	Distal Intergenic	120931546	121131022	199477	2	uc009dnw.2	-21295	ENSMUSG00000051586	Mical3	microtubule associated monooxygenase, calponin and LIM domain containing 3
1288	chr6	124721754	124721855	102	4	-0.167308	Exon (uc009drk.2/15170, exon 13 of 16)	124720707	124733154	12448	2	uc009drk.2	11299	ENSMUSG00000004266	Ptpn6	protein tyrosine phosphatase, non-receptor type 6
1289	chr6	124904870	124904995	126	4	0.163402	Exon (uc009dsl.2/16768, exon 7 of 8)	124904359	124911705	7347	2	uc009dsl.2	6710	ENSMUSG00000030124	Lag3	lymphocyte-activation gene 3
1290	chr6	125145429	125145640	212	6	0.082958	Promoter (<=1kb)	125145224	125161782	16559	1	uc009dto.2	205	ENSMUSG00000038271	Iffo1	intermediate filament family orphan 1
1291	chr6	125289198	125289412	215	4	0.231134	Distal Intergenic	125278274	125286042	7769	2	uc009dui.1	-3156	ENSMUSG00000067702	Tuba3a	tubulin, alpha 3A
1292	chr6	125489965	125490100	136	4	0.168238	Intron (uc009dun.1/12527, intron 1 of 7)	125460266	125494755	34490	2	uc009dun.1	4655	ENSMUSG00000030342	Cd9	CD9 antigen
1293	chr6	125603734	125603888	155	7	-0.180971	5' UTR	125552948	125604776	51829	1	uc009dur.2	50786	ENSMUSG00000001930	Vwf	Von Willebrand factor
1294	chr6	125775823	125775912	90	3	-0.0808765	Exon (uc009duv.1/243634, exon 4 of 16)	125690419	125957021	266603	1	uc009duv.1	85404	ENSMUSG00000038115	Ano2	anoctamin 2
1295	chr6	127406388	127406542	155	3	-0.119566	Distal Intergenic	127446840	127494239	47400	1	uc009dvw.1	-40298	ENSMUSG00000037997	Parp11	poly (ADP-ribose) polymerase family, member 11
1296	chr6	128325025	128325216	192	3	-0.133758	Exon (uc009edh.1/22158, exon 9 of 11)	128321161	128355851	34691	2	uc009edh.1	30635	ENSMUSG00000001521	Tulp3	tubby-like protein 3
1297	chr6	128431659	128431853	195	4	-0.0291772	Intron (uc009edr.1/14228, intron 9 of 9)	128430107	128438631	8525	2	uc009edr.1	6778	ENSMUSG00000030357	Fkbp4	FK506 binding protein 4
1298	chr6	134602067	134602263	197	3	0.224971	Distal Intergenic	134609207	134632488	23282	2	uc009ekm.2	30225	ENSMUSG00000032718	Mansc1	MANSC domain containing 1
1299	chr6	138422563	138422689	127	3	0.0207964	Promoter (<=1kb)	138364481	138422870	58390	2	uc009enl.1	181	ENSMUSG00000030226	Lmo3	LIM domain only 3
1300	chr6	142950639	142950727	89	3	-0.171636	Intron (uc009epv.1/20449, intron 1 of 4)	142821541	142964452	142912	2	uc009epv.1	13725	ENSMUSG00000030283	St8sia1	ST8 alpha-N-acetyl-neuraminide alpha-2,8-sialyltransferase 1
1301	chr6	142963692	142963945	254	6	0.0966126	Promoter (<=1kb)	142821541	142964452	142912	2	uc009epv.1	507	ENSMUSG00000030283	St8sia1	ST8 alpha-N-acetyl-neuraminide alpha-2,8-sialyltransferase 1
1302	chr6	143463404	143463471	68	3	-0.174438	Distal Intergenic	143593353	143651288	57936	2	uc029wcp.1	187817	ENSMUSG00000086887	1700060C16Rik	RIKEN cDNA 1700060C16 gene
1303	chr6	144170875	144171072	198	3	0.194777	Intron (uc009eqk.3/20678, intron 1 of 14)	143828425	144209568	381144	2	uc009eqk.3	38496	ENSMUSG00000041540	Sox5	SRY (sex determining region Y)-box 5
1304	chr6	145303659	145303883	225	5	0.15852	Intron (uc057lsp.1/uc057lsp.1, intron 1 of 1)	145250552	145251856	1305	1	uc029wcq.1	53107	ENSMUSG00000086013	Gm15706	predicted gene 15706
1305	chr6	148093322	148093415	94	4	0.0796351	Intron (uc009etb.2/330450, intron 1 of 11)	148047416	148175208	127793	1	uc009etb.2	45906	ENSMUSG00000030303	Far2	fatty acyl CoA reductase 2
1306	chr7	3423571	3423818	248	5	0.189722	Promoter (<=1kb)	3421665	3423445	1781	2	uc009eux.3	-126	ENSMUSG00000107585	3300002P13Rik	RIKEN cDNA 3300002P13 gene
1307	chr7	4707138	4707409	272	6	-0.119276	3' UTR	4706832	4725251	18420	2	uc009eyg.2	17842	ENSMUSG00000046456	Tmem150b	transmembrane protein 150B
1308	chr7	6415315	6415461	147	4	0.0659365	Promoter (<=1kb)	6415175	6431086	15912	1	uc009fbk.1	140	ENSMUSG00000093536	Smim17	small integral membrane protein 17
1309	chr7	6696437	6696569	133	4	0.0804228	Promoter (<=1kb)	6675443	6696432	20990	2	uc012exl.1	-5	ENSMUSG00000002266	Zim1	zinc finger, imprinted 1
1310	chr7	18748829	18748946	118	5	0.176387	Distal Intergenic	18718090	18727248	9159	1	uc009fjq.1	30739	ENSMUSG00000044903	Psg22	pregnancy-specific glycoprotein 22
1311	chr7	19286970	19287010	41	3	-0.127537	Exon (uc009flh.2/20167, exon 3 of 4)	19282624	19290125	7502	1	uc009flh.2	4346	ENSMUSG00000030401	Rtn2	reticulon 2 (Z-band associated protein)
1312	chr7	19556989	19557097	109	3	0.237105	Intron (uc009fmh.1/232947, intron 1 of 12)	19530967	19562398	31432	2	uc009fmh.1	5301	ENSMUSG00000051403	Ppp1r37	protein phosphatase 1, regulatory subunit 37
1313	chr7	24279782	24279910	129	3	0.00799906	Distal Intergenic	24270418	24277794	7377	1	uc009fpe.1	9364	ENSMUSG00000055305	Zfp93	zinc finger protein 93
1314	chr7	24471982	24472180	199	3	-0.097572	Exon (uc009fpr.2/18793, exon 4 of 7)	24462483	24475968	13486	1	uc009fpr.2	9499	ENSMUSG00000046223	Plaur	plasminogen activator, urokinase receptor
1315	chr7	24661705	24661836	132	5	-0.119049	Promoter (<=1kb)	24661294	24663109	1816	1	uc012ffn.1	411	ENSMUSG00000108470	Gm4598	predicted gene 4598
1316	chr7	24758293	24758391	99	5	-0.314966	Promoter (1-2kb)	24743983	24760311	16329	2	uc009fql.1	1920	ENSMUSG00000052212	Cd177	CD177 antigen
1317	chr7	25120818	25121089	272	6	-0.162356	Exon (uc009frn.3/18987, exon 3 of 14)	25091114	25132460	41347	2	uc009frn.3	11371	ENSMUSG00000008496	Pou2f2	POU domain, class 2, transcription factor 2
1318	chr7	25326320	25326511	192	6	-0.172711	Exon (uc009fsj.2/269878, exon 2 of 41)	25317164	25365917	48754	1	uc009fsj.2	9156	ENSMUSG00000045039	Megf8	multiple EGF-like-domains 8
1319	chr7	27257355	27257451	97	3	-0.0783702	Exon (uc009fvm.1/76889, exon 15 of 15)	27233013	27257949	24937	1	uc009fvm.1	24342	ENSMUSG00000003762	Coq8b	coenzyme Q8B
1320	chr7	27536783	27536929	147	4	-0.130053	Intron (uc009fwm.2/18807, intron 10 of 13)	27532000	27553218	21219	2	uc009fwm.2	16289	ENSMUSG00000003363	Pld3	phospholipase D family, member 3
1321	chr7	28265492	28265679	188	6	-0.176187	Promoter (2-3kb)	28267881	28269168	1288	1	uc009fyc.1	-2202	ENSMUSG00000046058	Eid2	EP300 interacting inhibitor of differentiation 2
1322	chr7	28692964	28693288	325	5	0.104074	Promoter (<=1kb)	28693144	28699338	6195	1	uc009fzk.3	0	ENSMUSG00000037463	Fbxo27	F-box protein 27
1323	chr7	29090024	29090175	152	3	-0.176152	Exon (uc009gao.1/20190, exon 31 of 106)	29003340	29125151	121812	2	uc009gao.1	34976	ENSMUSG00000030592	Ryr1	ryanodine receptor 1, skeletal muscle
1324	chr7	29338931	29339112	182	3	-0.179019	Exon (uc009gbp.1/74206, exon 4 of 10)	29320378	29354297	33920	2	uc009gbp.1	15185	ENSMUSG00000030583	Sipa1l3	signal-induced proliferation-associated 1 like 3
1325	chr7	30143686	30143928	243	13	0.149566	Distal Intergenic	30121948	30135032	13085	1	uc009gdf.1	21738	ENSMUSG00000074220	Zfp382	zinc finger protein 382
1326	chr7	30315449	30315798	350	5	-0.103744	Promoter (<=1kb)	30314816	30319045	4230	1	uc009gec.1	633	ENSMUSG00000019737	Syne4	spectrin repeat containing, nuclear envelope family member 4
1327	chr7	30532629	30532961	333	5	-0.197747	Exon (uc009geq.2/233071, exon 3 of 22)	30520288	30739407	219120	2	uc009ggd.3	206446	ENSMUSG00000061099	Gapdhs	glyceraldehyde-3-phosphate dehydrogenase, spermatogenic
1328	chr7	30819772	30820025	254	11	-0.115112	Promoter (<=1kb)	30818357	30820977	2621	2	uc012fhv.1	952	ENSMUSG00000051314	Ffar2	free fatty acid receptor 2
1329	chr7	31150573	31150831	259	9	-0.0336095	Promoter (<=1kb)	31130127	31151050	20924	2	uc009gif.1	219	ENSMUSG00000001248	Gramd1a	GRAM domain containing 1A
1330	chr7	35156580	35156699	120	4	-0.133038	Distal Intergenic	35186385	35195449	9065	1	uc009gjm.2	-29686	ENSMUSG00000030495	Slc7a10	solute carrier family 7 (cationic amino acid transporter, y+ system), member 10
1331	chr7	40680713	40680803	91	3	0.0809561	Intron (uc029wfb.1/71029, intron 2 of 3)	40674737	40691260	16524	1	uc029wfb.1	5976	ENSMUSG00000102004	4933402C06Rik	RIKEN cDNA 4933402C06 gene
1332	chr7	40898975	40899335	361	5	0.0607166	Promoter (<=1kb)	40899278	40929968	30691	1	uc009glh.1	0	ENSMUSG00000039257	Vstm2b	V-set and transmembrane domain containing 2B
1333	chr7	43641923	43642203	281	4	-0.0644876	Exon (uc009gnf.2/72431, exon 4 of 6)	43634739	43649295	14557	1	uc009gnf.2	7184	ENSMUSG00000030472	Ceacam18	carcinoembryonic antigen-related cell adhesion molecule 18
1334	chr7	43777612	43777781	170	3	-0.071615	Exon (uc009gnm.2/56538, exon 4 of 6)	43695209	43797945	102737	2	uc009gnj.1	20164	NA	2310002F09Rik	RIKEN cDNA 2310002F09 gene
1335	chr7	45240734	45240760	27	3	0.13459	Promoter (<=1kb)	45240753	45273365	32613	1	uc057ltz.1	0	ENSMUSG00000094152	Slc6a16	solute carrier family 6, member 16
1336	chr7	45241462	45241533	72	3	-0.187149	Promoter (<=1kb)	45240753	45273365	32613	1	uc057ltz.1	709	ENSMUSG00000094152	Slc6a16	solute carrier family 6, member 16
1337	chr7	45438850	45438996	147	3	-0.0864624	Intron (uc009gve.1/14936, intron 3 of 15)	45434839	45456617	21779	1	uc009gve.1	4011	ENSMUSG00000003865	Gys1	glycogen synthase 1, muscle
1338	chr7	45679202	45679359	158	4	-0.0909505	Exon (uc009gwo.2/56546, exon 4 of 4)	45677686	45694402	16717	2	uc009gwo.2	15043	ENSMUSG00000040364	Sec1	secretory blood group 1
1339	chr7	45792635	45792806	172	3	-0.102973	5' UTR	45783947	45804144	20198	1	uc009gxd.3	8688	ENSMUSG00000062044	Lmtk3	lemur tyrosine kinase 3
1340	chr7	46041455	46041524	70	3	-0.138475	Exon (uc009gyb.2/211548, exon 4 of 31)	46033696	46084212	50517	1	uc009gyb.2	7759	ENSMUSG00000030835	Nomo1	nodal modulator 1
1341	chr7	49163913	49164222	310	3	0.0964283	Intron (uc057ahi.2/78286, intron 2 of 39)	48959073	49610088	651016	1	uc057ahi.2	204840	ENSMUSG00000052512	Nav2	neuron navigator 2
1342	chr7	49956322	49956526	205	5	-0.183373	Exon (uc009hbv.3/104245, exon 15 of 16)	49910299	49959493	49195	1	uc009hbv.3	46023	ENSMUSG00000039728	Slc6a5	solute carrier family 6 (neurotransmitter transporter, glycine), member 5
1343	chr7	55048228	55048329	102	3	-0.199684	Intron (uc009hcw.1/233271, intron 1 of 9)	54835245	55250089	414845	1	uc009hcw.1	212983	ENSMUSG00000063297	Luzp2	leucine zipper protein 2
1344	chr7	57509188	57509779	592	17	0.0595613	Promoter (<=1kb)	57407669	57510009	102341	2	uc009heb.1	230	ENSMUSG00000055078	Gabra5	gamma-aminobutyric acid (GABA) A receptor, subunit alpha 5
1345	chr7	58658250	58658383	134	5	0.04191	Promoter (<=1kb)	58658202	58829426	171225	1	uc009hef.2	48	ENSMUSG00000025324	Atp10a	ATPase, class V, type 10A
1346	chr7	58912498	58912612	115	4	-0.0835616	Distal Intergenic	58658202	58829426	171225	1	uc009hef.2	254296	ENSMUSG00000025324	Atp10a	ATPase, class V, type 10A
1347	chr7	63444694	63445099	406	19	0.0500231	Promoter (<=1kb)	63444772	63759027	314256	1	uc009hfl.1	0	ENSMUSG00000033510	Otud7a	OTU domain containing 7A
1348	chr7	64217637	64217839	203	4	-0.0991315	3' UTR	64153835	64269772	115938	1	uc009hfp.3	63802	ENSMUSG00000030523	Trpm1	transient receptor potential cation channel, subfamily M, member 1
1349	chr7	64501721	64501977	257	12	0.0602556	Promoter (<=1kb)	64501706	64753878	252173	1	uc009hgj.3	15	ENSMUSG00000030519	Apba2	amyloid beta (A4) precursor protein-binding, family A, member 2
1350	chr7	65890330	65890408	79	3	0.17493	Intron (uc009hgw.2/18553, intron 1 of 20)	65862136	66050386	188251	1	uc009hgw.2	28194	ENSMUSG00000030513	Pcsk6	proprotein convertase subtilisin/kexin type 6
1351	chr7	67562477	67562590	114	6	-0.182011	Intron (uc009him.2/67867, intron 4 of 8)	67513410	67645236	131827	2	uc009him.2	82646	ENSMUSG00000030556	Lrrc28	leucine rich repeat containing 28
1352	chr7	67798668	67798856	189	3	-0.133759	Intron (uc009hiz.2/73904, intron 1 of 2)	67784538	67803496	18959	2	uc009hiz.2	4640	ENSMUSG00000097697	4833412C05Rik	RIKEN cDNA 4833412C05 gene
1353	chr7	67849448	67849597	150	6	0.128528	Distal Intergenic	67784538	67803496	18959	2	uc009hiz.2	-45952	ENSMUSG00000097697	4833412C05Rik	RIKEN cDNA 4833412C05 gene
1354	chr7	70718172	70718324	153	6	0.140659	Distal Intergenic	70351950	70366746	14797	2	uc009hnj.1	-351426	ENSMUSG00000030551	Nr2f2	nuclear receptor subfamily 2, group F, member 2
1355	chr7	78827088	78827395	308	4	0.142817	Downstream (<1kb)	78827474	78847211	19738	2	uc009hxo.1	19816	ENSMUSG00000030610	Det1	de-etiolated homolog 1 (Arabidopsis)
1356	chr7	79287570	79287645	76	4	0.188227	Intron (uc012fnf.1/54608, intron 1 of 5)	79273266	79345371	72106	1	uc012fnf.1	14304	ENSMUSG00000039202	Abhd2	abhydrolase domain containing 2
1357	chr7	80078835	80079038	204	3	0.115279	Intron (uc009hzi.2/209225, intron 1 of 5)	80024814	80092751	67938	1	uc009hzi.2	54021	ENSMUSG00000048897	Zfp710	zinc finger protein 710
1358	chr7	80388079	80388400	322	5	-0.0873268	Promoter (<=1kb)	80377758	80387946	10189	2	uc009iat.1	-133	ENSMUSG00000053158	Fes	feline sarcoma oncogene
1359	chr7	80629672	80629858	187	3	-0.118665	Exon (uc009iaz.1/70461, exon 3 of 15)	80586632	80688877	102246	2	uc009iaz.1	59019	ENSMUSG00000030527	Crtc3	CREB regulated transcription coactivator 3
1360	chr7	82012484	82012636	153	4	0.10256	Distal Intergenic	81966662	81992299	25638	2	uc009icu.1	-20185	ENSMUSG00000025105	Bnc1	basonuclin 1
1361	chr7	82868972	82869267	296	14	0.171695	Promoter (1-2kb)	82867333	82871576	4244	1	uc009idj.2	1639	ENSMUSG00000057706	Mex3b	mex3 RNA binding family member B
1362	chr7	87246408	87246648	241	7	0.0822303	Promoter (<=1kb)	87246649	87287981	41333	1	uc009ifi.2	-1	ENSMUSG00000030562	Nox4	NADPH oxidase 4
1363	chr7	93079723	93080498	776	11	0.0867934	5' UTR	92875253	92934581	59329	1	uc012fpd.1	204470	ENSMUSG00000061119	Prcp	prolylcarboxypeptidase (angiotensinase C)
1364	chr7	96210287	96210842	556	19	0.0427254	Promoter (<=1kb)	96210637	96911093	700457	1	uc009iio.3	0	ENSMUSG00000048078	Tenm4	teneurin transmembrane protein 4
1365	chr7	96211718	96212042	325	6	0.0311967	5' UTR	96171244	96911093	739850	1	uc009iiq.3	40474	ENSMUSG00000048078	Tenm4	teneurin transmembrane protein 4
1366	chr7	98111310	98111511	202	16	0.171586	Intron (uc009ijy.2/17921, intron 2 of 48)	98051054	98119493	68440	2	uc009ijy.2	7982	ENSMUSG00000030761	Myo7a	myosin VIIA
1367	chr7	98145193	98145275	83	5	-0.158768	Exon (uc009ike.1/18378, exon 1 of 1)	98121559	98162342	40784	2	uc009ikc.2	17067	ENSMUSG00000035547	Capn5	calpain 5
1368	chr7	99226668	99226893	226	4	-0.0768807	Intron (uc009ilf.2/233549, intron 2 of 5)	99219084	99238611	19528	2	uc009ilf.2	11718	ENSMUSG00000052396	Mogat2	monoacylglycerol O-acyltransferase 2
1369	chr7	100463866	100463994	129	4	0.132923	Intron (uc029wni.1/277939, intron 32 of 32)	100372233	100470159	97927	1	uc029wni.1	91633	ENSMUSG00000047248	C2cd3	C2 calcium-dependent domain containing 3
1370	chr7	101534333	101534480	148	4	0.139143	Distal Intergenic	101552453	101560865	8413	2	uc012fqm.1	26385	ENSMUSG00000092517	Art2a-ps	ADP-ribosyltransferase 2a, pseudogene
1371	chr7	101823954	101824083	130	4	0.185429	Exon (uc009ipf.2/16332, exon 12 of 13)	101822632	101829292	6661	2	uc009ipf.2	5209	ENSMUSG00000032737	Inppl1	inositol polyphosphate phosphatase-like 1
1372	chr7	107595400	107595695	296	8	0.110384	Promoter (<=1kb)	107595051	107657644	62594	1	uc009jbc.2	349	ENSMUSG00000036528	Ppfibp2	PTPRF interacting protein, binding protein 2 (liprin beta 2)
1373	chr7	110638380	110638732	353	6	0.129485	Distal Intergenic	110627669	110629819	2151	1	uc009jfj.1	10711	ENSMUSG00000030790	Adm	adrenomedullin
1374	chr7	112985385	112985523	139	4	0.153311	Distal Intergenic	112953962	112957458	3497	1	uc009jhb.1	31423	ENSMUSG00000098132	Rassf10	Ras association (RalGDS/AF-6) domain family (N-terminal) member 10
1375	chr7	113738013	113738215	203	7	-0.310213	Distal Intergenic	113765998	113929876	163879	1	uc009jhu.2	-27783	ENSMUSG00000038156	Spon1	spondin 1, (f-spondin) extracellular matrix protein
1376	chr7	114065310	114065696	387	6	0.145095	Intron (uc009jhw.2/66922, intron 1 of 5)	114046782	114117781	71000	2	uc009jhw.2	52085	ENSMUSG00000055723	Rras2	related RAS viral (r-ras) oncogene 2
1377	chr7	114745638	114745770	133	10	0.193683	Promoter (<=1kb)	114745766	114850380	104615	1	uc009jii.2	0	ENSMUSG00000048782	Insc	INSC spindle orientation adaptor protein
1378	chr7	119526656	119526880	225	5	-0.202539	Promoter (<=1kb)	119526265	119534999	8735	1	uc009jle.1	391	ENSMUSG00000030972	Acsm5	acyl-CoA synthetase medium-chain family member 5
1379	chr7	119558659	119558791	133	4	-0.0972	Intron (uc009jlj.2/233799, intron 1 of 13)	119554340	119600694	46355	1	uc009jlj.2	4319	ENSMUSG00000030945	Acsm2	acyl-CoA synthetase medium-chain family member 2
1380	chr7	121589427	121589647	221	4	-0.138057	Promoter (<=1kb)	121587386	121589836	2451	2	uc009jnt.2	189	NA	4933432K03Rik	RIKEN cDNA 4933432K03 gene
1381	chr7	124347876	124348034	159	3	0.153704	Intron (uc029woh.1/628779, intron 1 of 1)	123983181	124398989	415809	1	uc029woh.1	364695	ENSMUSG00000078591	Hs3st4	heparan sulfate (glucosamine) 3-O-sulfotransferase 4
1382	chr7	126597746	126597910	165	4	-0.121474	Promoter (2-3kb)	126589295	126594910	5616	2	uc009jsc.1	-2836	ENSMUSG00000044701	Il27	interleukin 27
1383	chr7	126749691	126749797	107	6	-0.159042	Distal Intergenic	126759626	126765816	6191	1	uc009jsm.1	-9829	ENSMUSG00000063065	Mapk3	mitogen-activated protein kinase 3
1384	chr7	127363778	127364020	243	8	0.124365	Intron (uc029wov.1/233887, intron 2 of 2)	127233443	127508184	274742	1	uc029wov.1	130335	ENSMUSG00000045598	Zfp553	zinc finger protein 553
1385	chr7	127717104	127717261	158	5	-0.0405291	Exon (uc009jwm.3/13019, exon 3 of 3)	127712736	127718188	5453	1	uc009jwm.3	4368	ENSMUSG00000042340	Ctf1	cardiotrophin 1
1386	chr7	127944724	127944935	212	8	0.0661962	Promoter (1-2kb)	127932638	127946089	13452	2	uc057lvf.1	1154	ENSMUSG00000070371	Prss36	protease, serine 36
1387	chr7	128389225	128389364	140	3	0.0797939	Intron (uc009jyw.1/67865, intron 3 of 4)	128373625	128418172	44548	2	uc009jyw.1	28808	ENSMUSG00000030844	Rgs10	regulator of G-protein signalling 10
1388	chr7	130011953	130012244	292	6	-0.109639	Distal Intergenic	129962165	129978669	16505	1	uc029woy.1	49788	ENSMUSG00000108504	Gm4265	predicted gene 4265
1389	chr7	130692496	130692789	294	9	-0.050282	Promoter (<=1kb)	130692556	130753661	61106	1	uc009kak.1	0	ENSMUSG00000030852	Tacc2	transforming, acidic coiled-coil containing protein 2
1390	chr7	130804961	130805122	162	3	-0.138439	Intron (uc009kap.2/330660, intron 9 of 15)	130774069	130825899	51831	1	uc009kap.2	30892	ENSMUSG00000040298	Btbd16	BTB (POZ) domain containing 16
1391	chr7	130808419	130812635	4217	10	-0.190196	Intron (uc009kap.2/330660, intron 10 of 15)	130774069	130825899	51831	1	uc009kap.2	34350	ENSMUSG00000040298	Btbd16	BTB (POZ) domain containing 16
1392	chr7	130816309	130816441	133	4	-0.175267	Intron (uc009kap.2/330660, intron 11 of 15)	130774069	130825899	51831	1	uc009kap.2	42240	ENSMUSG00000040298	Btbd16	BTB (POZ) domain containing 16
1393	chr7	130835061	130835236	176	4	0.0761738	Distal Intergenic	130865885	130894741	28857	1	uc009kaq.1	-30649	ENSMUSG00000040268	Plekha1	pleckstrin homology domain containing, family A (phosphoinositide binding specific) member 1
1394	chr7	132459943	132460113	171	4	-0.139702	Distal Intergenic	132557475	132576398	18924	2	uc009kcb.1	116285	ENSMUSG00000030934	Oat	ornithine aminotransferase
1395	chr7	132713547	132713675	129	3	0.121728	3' UTR	132712084	132776916	64833	2	uc009kcf.1	63241	ENSMUSG00000030956	Fam53b	family with sequence similarity 53, member B
1396	chr7	136894288	136894444	157	4	-0.0310963	Promoter (<=1kb)	136894611	137128188	233578	1	uc009keq.1	-167	ENSMUSG00000054612	Mgmt	O-6-methylguanine-DNA methyltransferase
1397	chr7	136952678	136960792	8115	4	0.0662929	Intron (uc009keq.1/17314, intron 2 of 4)	136894611	137128188	233578	1	uc009keq.1	58067	ENSMUSG00000054612	Mgmt	O-6-methylguanine-DNA methyltransferase
1398	chr7	137163541	137163679	139	4	-0.00878149	Distal Intergenic	137234683	137242609	7927	1	uc029wpe.1	-71004	ENSMUSG00000109722	Gm10578	predicted gene 10578
1399	chr7	139566915	139567067	153	4	-0.133548	Intron (uc009kfq.2/212111, intron 11 of 15)	139389109	139579652	190544	1	uc009kfq.2	177806	ENSMUSG00000025477	Inpp5a	inositol polyphosphate-5-phosphatase A
1400	chr7	140915611	140915770	160	3	-0.12015	Distal Intergenic	140920902	140929192	8291	1	uc009kiv.3	-5132	ENSMUSG00000038745	Nlrp6	NLR family, pyrin domain containing 6
1401	chr7	141212822	141212937	116	4	0.157051	Promoter (1-2kb)	141210043	141214080	4038	2	uc009kjz.1	1143	ENSMUSG00000025500	Lmntd2	lamin tail domain containing 2
1402	chr7	141269345	141269493	149	5	-0.153161	Exon (uc009kkj.2/72040, exon 14 of 14)	141269085	141276786	7702	2	uc009kkj.2	7293	ENSMUSG00000025497	Cdhr5	cadherin-related family member 5
1403	chr7	141482545	141482681	137	4	0.138195	Exon (uc009kln.2/64540, exon 2 of 8)	141475236	141493427	18192	1	uc009kln.2	7309	ENSMUSG00000025511	Tspan4	tetraspanin 4
1404	chr7	144738409	144738509	101	4	0.0746506	Promoter (<=1kb)	144588549	144738592	150044	2	uc009kqm.2	83	ENSMUSG00000031075	Ano1	anoctamin 1, calcium activated chloride channel
1405	chr8	3608313	3608419	107	4	0.212047	Exon (uc009krw.2/69697, exon 16 of 17)	3587450	3609075	21626	1	uc009krw.2	20863	ENSMUSG00000044433	Camsap3	calmodulin regulated spectrin-associated protein family, member 3
1406	chr8	4254312	4254394	83	3	0.137608	Promoter (1-2kb)	4253102	4256220	3119	1	uc009kto.1	1210	ENSMUSG00000011837	Snapc2	small nuclear RNA activating complex, polypeptide 2
1407	chr8	10960375	10960596	222	4	0.254647	Distal Intergenic	10924427	10928457	4031	2	uc057cbp.1	-31918	ENSMUSG00000038917	3930402G23Rik	RIKEN cDNA 3930402G23 gene
1408	chr8	11518840	11518956	117	3	-0.0968897	Exon (uc009kvh.2/71941, exon 10 of 15)	11514017	11550771	36755	2	uc009kvh.2	31815	ENSMUSG00000056228	Cars2	cysteinyl-tRNA synthetase 2 (mitochondrial)(putative)
1409	chr8	11556789	11556815	27	3	-0.101425	Promoter (1-2kb)	11555762	11563251	7490	1	uc009kvk.2	1027	ENSMUSG00000045969	Ing1	inhibitor of growth family, member 1
1410	chr8	12467731	12467999	269	9	-0.100716	Distal Intergenic	12395519	12399555	4037	1	uc009kwa.2	72212	ENSMUSG00000096014	Sox1	SRY (sex determining region Y)-box 1
1411	chr8	12776385	12776482	98	4	-0.213418	Intron (uc009kwf.1/50770, intron 1 of 27)	12757016	12859720	102705	1	uc009kwf.1	19369	ENSMUSG00000031441	Atp11a	ATPase, class VI, type 11A
1412	chr8	13229934	13230061	128	3	0.0457849	Distal Intergenic	13235662	13254162	18501	2	uc009kxf.1	24101	ENSMUSG00000031448	Adprhl1	ADP-ribosylhydrolase like 1
1413	chr8	13493224	13493370	147	4	0.0843187	Promoter (1-2kb)	13465374	13494535	29162	2	uc009kya.1	1165	ENSMUSG00000031451	Gas6	growth arrest specific 6
1414	chr8	15001927	15002072	146	4	-0.163684	Distal Intergenic	15011025	15033333	22309	1	uc009kzk.3	-8953	ENSMUSG00000055675	Kbtbd11	kelch repeat and BTB (POZ) domain containing 11
1415	chr8	15029127	15029233	107	5	0.173685	Exon (uc009kzk.3/74901, exon 2 of 2)	15011025	15033333	22309	1	uc009kzk.3	18102	ENSMUSG00000055675	Kbtbd11	kelch repeat and BTB (POZ) domain containing 11
1416	chr8	17534866	17535221	356	10	0.0828596	Promoter (<=1kb)	15892545	17535385	1642841	2	uc009kzp.1	164	ENSMUSG00000060924	Csmd1	CUB and Sushi multiple domains 1
1417	chr8	17535549	17535693	145	8	0.0805711	Promoter (<=1kb)	17214756	17535385	320630	2	uc009kzr.1	-164	ENSMUSG00000060924	Csmd1	CUB and Sushi multiple domains 1
1418	chr8	19535533	19535668	136	8	0.0857952	Distal Intergenic	19495097	19497775	2679	1	uc009lar.1	40436	ENSMUSG00000037790	Defb7	defensin beta 7
1419	chr8	20122702	20122820	119	12	-0.0494923	Exon (uc029wqt.1/uc029wqt.1, exon 1 of 1)	20268053	20283477	15425	2	uc029wqy.1	160657	ENSMUSG00000071796	6820431F20Rik	cadherin 11 pseudogene
1420	chr8	20424277	20424374	98	5	-0.0492772	Promoter (<=1kb)	20385782	20424814	39033	2	uc009lba.2	440	ENSMUSG00000071793	2610005L07Rik	cadherin 11 pseudogene
1421	chr8	22366005	22366142	138	3	-0.100489	Exon (uc009lcy.1/234129, exon 26 of 28)	22283441	22371418	87978	1	uc009lcy.1	82564	ENSMUSG00000031481	Tpte	transmembrane phosphatase with tensin homology
1422	chr8	23058441	23058806	366	9	0.0362719	5' UTR	22974836	23150497	175662	1	uc009lee.3	83605	ENSMUSG00000031543	Ank1	ankyrin 1, erythroid
1423	chr8	26507683	26507772	90	3	0.245623	Distal Intergenic	26814595	26824423	9829	2	uc029wrx.2	316651	ENSMUSG00000100335	2310008N11Rik	RIKEN cDNA 2310008N11 gene
1424	chr8	26673264	26673392	129	3	0.184595	Distal Intergenic	26814595	26824423	9829	2	uc029wrx.2	151031	ENSMUSG00000100335	2310008N11Rik	RIKEN cDNA 2310008N11 gene
1425	chr8	26815101	26815293	193	3	0.176681	Exon (uc029wrx.2/72316, exon 2 of 3)	26814595	26824423	9829	2	uc029wrx.2	9130	ENSMUSG00000100335	2310008N11Rik	RIKEN cDNA 2310008N11 gene
1426	chr8	26966431	26966586	156	4	0.10458	Distal Intergenic	26977336	26981462	4127	1	uc012gbp.1	-10750	ENSMUSG00000085795	Zfp703	zinc finger protein 703
1427	chr8	26982384	26982473	90	5	0.113407	Distal Intergenic	26977336	26981462	4127	1	uc012gbq.1	5048	ENSMUSG00000085795	Zfp703	zinc finger protein 703
1428	chr8	29219235	29219317	83	4	0.0577361	Promoter (<=1kb)	28646717	29219636	572920	2	uc009liz.2	319	ENSMUSG00000063626	Unc5d	unc-5 netrin receptor D
1429	chr8	32008925	32009326	402	17	0.076446	Promoter (<=1kb)	31818028	32009491	191464	2	uc009ljp.1	165	ENSMUSG00000062991	Nrg1	neuregulin 1
1430	chr8	32883679	32883789	111	4	0.051921	Distal Intergenic	32888505	32950026	61522	2	uc012gbz.1	66237	ENSMUSG00000079070	Gm3985	predicted gene 3985
1431	chr8	33652389	33652538	150	5	-0.0991019	Promoter (<=1kb)	33653238	33698162	44925	1	uc009lkf.1	-700	ENSMUSG00000031584	Gsr	glutathione reductase
1432	chr8	33661426	33661544	119	3	-0.271875	Intron (uc009lkf.1/14782, intron 1 of 12)	33653238	33698162	44925	1	uc009lkf.1	8188	ENSMUSG00000031584	Gsr	glutathione reductase
1433	chr8	35076256	35076452	197	3	-0.152716	Distal Intergenic	34829179	34965690	136512	2	uc009lkv.1	-110566	ENSMUSG00000031529	Tnks	tankyrase, TRF1-interacting ankyrin-related ADP-ribose polymerase
1434	chr8	36146778	36147028	251	7	-0.142246	Exon (uc009llf.2/244418, exon 6 of 6)	36094828	36147787	52960	1	uc009llf.2	51950	ENSMUSG00000050271	Prag1	PEAK1 related kinase activating pseudokinase 1
1435	chr8	40896694	40896797	104	3	-0.179839	Intron (uc009lnf.1/11988, intron 1 of 11)	40862367	40922070	59704	1	uc009lnf.1	34327	ENSMUSG00000031596	Slc7a2	solute carrier family 7 (cationic amino acid transporter, y+ system), member 2
1436	chr8	46839894	46840079	186	3	0.0965553	Intron (uc009lqo.2/16363, intron 7 of 8)	46739745	46847458	107714	1	uc009lqo.2	100149	ENSMUSG00000031627	Irf2	interferon regulatory factor 2
1437	chr8	47392393	47392503	111	6	0.138031	Distal Intergenic	47180048	47352348	172301	2	uc009lqv.2	-40045	ENSMUSG00000038143	Stox2	storkhead box 2
1438	chr8	48555706	48555935	230	6	0.0394666	Intron (uc009lrr.2/23965, intron 2 of 26)	48225665	48674690	449026	2	uc009lrr.2	118755	ENSMUSG00000031561	Tenm3	teneurin transmembrane protein 3
1439	chr8	50916559	50916765	207	5	0.0635075	Distal Intergenic	50368112	50416089	47978	1	uc029wsx.1	548447	ENSMUSG00000110281	Gm2516	predicted gene 2516
1440	chr8	69882451	69883081	631	13	0.102177	Exon (uc009lyb.2/68709, exon 8 of 8)	69880366	69887392	7027	2	uc009lyb.2	4311	ENSMUSG00000044006	Cilp2	cartilage intermediate layer protein 2
1441	chr8	69889494	69889680	187	3	0.0405405	Promoter (1-2kb)	69887788	69890885	3098	2	uc009lyc.1	1205	ENSMUSG00000048967	Yjefn3	YjeF N-terminal domain containing 3
1442	chr8	69902150	69902331	182	4	0.0143038	Promoter (<=1kb)	69902184	69903518	1335	1	uc009lye.2	0	ENSMUSG00000047654	Tssk6	testis-specific serine kinase 6
1443	chr8	70178889	70179016	128	3	-0.152041	Exon (uc009lzc.2/234371, exon 6 of 12)	70172408	70183681	11274	1	uc009lzc.2	6481	ENSMUSG00000002342	Tmem161a	transmembrane protein 161A
1444	chr8	70598514	70598725	212	5	0.116088	Exon (uc009max.2/76900, exon 13 of 17)	70597490	70608314	10825	2	uc009max.2	9589	ENSMUSG00000070003	Ssbp4	single stranded DNA binding protein 4
1445	chr8	71026803	71026850	48	3	0.288201	Promoter (<=1kb)	71006728	71026755	20028	2	uc009mce.1	-48	ENSMUSG00000101854	1700026F02Rik	RIKEN cDNA 1700026F02 gene
1446	chr8	71511827	71511999	173	3	-0.0854185	Promoter (<=1kb)	71497753	71511769	14017	2	uc009mdp.2	-58	ENSMUSG00000034845	Plvap	plasmalemma vesicle associated protein
1447	chr8	71688751	71690134	1384	6	0.178996	Promoter (<=1kb)	71689252	71690577	1326	1	uc009meq.2	0	ENSMUSG00000079019	Insl3	insulin-like 3
1448	chr8	75247482	75247654	173	4	-0.133541	Distal Intergenic	75213944	75224113	10170	1	uc009mhg.2	33538	ENSMUSG00000034472	Rasd2	RASD family, member 2
1449	chr8	77502961	77503114	154	4	0.109251	Intron (uc009mhm.1/78514, intron 1 of 22)	77250366	77517907	267542	2	uc009mhm.1	14793	ENSMUSG00000037148	Arhgap10	Rho GTPase activating protein 10
1450	chr8	79029545	79029602	58	3	-0.0585155	Promoter (1-2kb)	79028437	79071836	43400	1	uc009mig.1	1108	ENSMUSG00000071064	Zfp827	zinc finger protein 827
1451	chr8	83668525	83669196	672	17	-0.0514782	Promoter (1-2kb)	83666640	83670103	3464	1	uc009mkt.1	1885	ENSMUSG00000019464	Ptger1	prostaglandin E receptor 1 (subtype EP1)
1452	chr8	84722060	84722183	124	3	0.161338	Intron (uc009mnc.2/18032, intron 7 of 10)	84704712	84774369	69658	2	uc009mnc.2	52186	ENSMUSG00000001911	Nfix	nuclear factor I/X
1453	chr8	84784754	84785476	723	19	0.196148	Intron (uc009mne.2/18032, intron 1 of 9)	84704712	84800338	95627	2	uc009mne.2	14862	ENSMUSG00000001911	Nfix	nuclear factor I/X
1454	chr8	87974669	87974766	98	6	0.0670245	Distal Intergenic	87661810	87959595	297786	2	uc009mqv.1	-15074	ENSMUSG00000045333	Zfp423	zinc finger protein 423
1455	chr8	88175359	88175528	170	4	-0.155566	Distal Intergenic	88161518	88171952	10435	1	uc009mre.2	13841	ENSMUSG00000031657	Heatr3	HEAT repeat containing 3
1456	chr8	88538362	88538472	111	3	-0.0894687	Intron (uc009mro.2/93960, intron 3 of 9)	88521344	88594887	73544	1	uc009mro.2	17018	ENSMUSG00000031661	Nkd1	naked cuticle 1
1457	chr8	89042360	89042576	217	8	0.0591939	Promoter (1-2kb)	89027242	89044162	16921	2	uc009msa.4	1586	ENSMUSG00000031665	Sall1	spalt like transcription factor 1
1458	chr8	89185541	89185740	200	5	0.104298	Distal Intergenic	89027242	89044162	16921	2	uc009msa.4	-141379	ENSMUSG00000031665	Sall1	spalt like transcription factor 1
1459	chr8	91967312	91967717	406	13	0.336748	Distal Intergenic	91798511	91801654	3144	2	uc009msv.2	-165658	ENSMUSG00000031734	Irx3	Iroquois related homeobox 3
1460	chr8	92375177	92375343	167	4	-0.112031	Distal Intergenic	92357796	92361456	3661	1	uc009mub.1	17381	ENSMUSG00000031737	Irx5	Iroquois homeobox 5
1461	chr8	94348546	94348706	161	4	-0.142845	Exon (uc009mwd.2/20497, exon 18 of 24)	94329208	94359933	30726	1	uc009mwd.2	19338	ENSMUSG00000031766	Slc12a3	solute carrier family 12, member 3
1462	chr8	94442497	94442639	143	3	-0.12577	Distal Intergenic	94433127	94435103	1977	2	uc009mwi.2	-7394	NA	9330175E14Rik	RIKEN cDNA 9330175E14 gene
1463	chr8	95107474	95107566	93	8	-0.139046	Promoter (2-3kb)	95099828	95110424	10597	2	uc009mxu.1	2858	ENSMUSG00000031788	Kifc3	kinesin family member C3
1464	chr8	95143192	95143373	182	3	0.0741548	Promoter (<=1kb)	95099833	95142540	42708	2	uc009mxx.1	-652	ENSMUSG00000031788	Kifc3	kinesin family member C3
1465	chr8	95274652	95274764	113	3	-0.119749	Intron (uc009myb.2/333329, intron 16 of 32)	95239043	95306585	67543	2	uc009myb.2	31821	ENSMUSG00000031789	Cngb1	cyclic nucleotide gated channel beta 1
1466	chr8	99416160	99416478	319	8	0.0823906	Promoter (<=1kb)	99024471	99416471	392001	2	uc009mzm.2	0	ENSMUSG00000036510	Cdh8	cadherin 8
1467	chr8	104436047	104436255	209	4	-0.0916033	Intron (uc009nao.2/234663, intron 4 of 12)	104417674	104443047	25374	2	uc009nao.2	6792	ENSMUSG00000035770	Dync1li2	dynein, cytoplasmic 1 light intermediate chain 2
1468	chr8	108595138	108595274	137	3	0.169874	Distal Intergenic	108553252	108584677	31426	2	uc009nic.2	-10461	ENSMUSG00000110613	Lncbate1	brown adipose tissue enriched long non-coding RNA 1
1469	chr8	108768063	108768206	144	4	0.0840321	Intron (uc009nid.1/11906, intron 1 of 9)	108714644	108961636	246993	1	uc009nid.1	53419	ENSMUSG00000038872	Zfhx3	zinc finger homeobox 3
1470	chr8	109751753	109751899	147	4	-0.256922	Distal Intergenic	109726451	109737739	11289	2	uc009nji.1	-14014	ENSMUSG00000069895	Atxn1l	ataxin 1-like
1471	chr8	110793434	110793718	285	3	-0.11746	Intron (uc009nkz.3/76527, intron 1 of 7)	110741829	110805924	64096	2	uc009nkz.3	12206	ENSMUSG00000031750	Il34	interleukin 34
1472	chr8	110919532	110919640	109	4	0.0346872	Promoter (<=1kb)	110919865	110969823	49959	1	uc009nlj.2	-225	ENSMUSG00000031749	St3gal2	ST3 beta-galactoside alpha-2,3-sialyltransferase 2
1473	chr8	110923137	110923254	118	4	-0.0728484	Intron (uc009nlj.2/20444, intron 1 of 5)	110919865	110969823	49959	1	uc009nlj.2	3272	ENSMUSG00000031749	St3gal2	ST3 beta-galactoside alpha-2,3-sialyltransferase 2
1474	chr8	110970183	110970264	82	3	-0.0382468	Exon (uc009nlk.2/20444, exon 7 of 7)	110919865	110972497	52633	1	uc009nlk.2	50318	ENSMUSG00000031749	St3gal2	ST3 beta-galactoside alpha-2,3-sialyltransferase 2
1475	chr8	111821533	111821685	153	5	-0.115648	Intron (uc009nmx.1/23837, intron 5 of 6)	111768473	111854310	85838	2	uc009nmx.1	32625	ENSMUSG00000031954	Cfdp1	craniofacial development protein 1
1476	chr8	111890588	111890904	317	9	0.125784	Exon (uc009nmz.1/56773, exon 2 of 2)	111889135	111910199	21065	2	uc009nmz.1	19295	ENSMUSG00000031952	Chst5	carbohydrate (N-acetylglucosamine 6-O) sulfotransferase 5
1477	chr8	113848666	113848929	264	11	0.0836648	Promoter (<=1kb)	113698137	113848839	150703	2	uc009nnr.1	0	ENSMUSG00000053399	Adamts18	a disintegrin-like and metallopeptidase (reprolysin type) with thrombospondin type 1 motif, 18
1478	chr8	115186598	115186755	158	5	0.0874305	Intron (uc009nod.2/80707, intron 8 of 8)	114439652	115352712	913061	1	uc009nod.2	746946	ENSMUSG00000004637	Wwox	WW domain-containing oxidoreductase
1479	chr8	115304904	115305020	117	6	0.116522	Intron (uc009nod.2/80707, intron 8 of 8)	114439652	115352712	913061	1	uc009nod.2	865252	ENSMUSG00000004637	Wwox	WW domain-containing oxidoreductase
1480	chr8	117028235	117028349	115	4	-0.204824	Exon (uc012gli.1/76645, exon 30 of 43)	116995679	117082449	86771	2	uc012gli.1	54100	ENSMUSG00000034416	Pkd1l2	polycystic kidney disease 1 like 2
1481	chr8	117357702	117357886	185	3	0.151098	Intron (uc009noz.2/74440, intron 1 of 10)	117257019	117446188	189170	1	uc009noz.2	100683	ENSMUSG00000034390	Cmip	c-Maf inducing protein
1482	chr8	117380716	117380851	136	4	0.116144	Intron (uc009noz.2/74440, intron 2 of 10)	117257019	117446188	189170	1	uc009noz.2	123697	ENSMUSG00000034390	Cmip	c-Maf inducing protein
1483	chr8	118284393	118284584	192	5	0.0687093	Promoter (<=1kb)	118283611	118757658	474048	1	uc009nph.2	782	ENSMUSG00000031841	Cdh13	cadherin 13
1484	chr8	120027177	120027343	167	3	-0.0963089	Intron (uc012glu.2/78892, intron 8 of 14)	119992438	120052794	60357	1	uc012glu.2	34739	ENSMUSG00000031825	Crispld2	cysteine-rich secretory protein LCCL domain containing 2
1485	chr8	120232953	120233275	323	9	0.139531	Distal Intergenic	120204434	120228230	23797	2	uc009nqy.1	-4723	ENSMUSG00000097960	A330074K22Rik	RIKEN cDNA A330074K22 gene
1486	chr8	120256907	120261463	4557	6	0.117573	Distal Intergenic	120204434	120228230	23797	2	uc009nqy.1	-28677	ENSMUSG00000097960	A330074K22Rik	RIKEN cDNA A330074K22 gene
1487	chr8	120376861	120377033	173	4	0.110585	Distal Intergenic	120488866	120581383	92518	1	uc009nqz.2	-111833	ENSMUSG00000031822	Gse1	genetic suppressor element 1, coiled-coil protein
1488	chr8	120378602	120378759	158	5	0.190081	Distal Intergenic	120488866	120581383	92518	1	uc009nqz.2	-110107	ENSMUSG00000031822	Gse1	genetic suppressor element 1, coiled-coil protein
1489	chr8	120504507	120504751	245	3	0.134085	Intron (uc009nqz.2/382034, intron 1 of 15)	120488866	120581383	92518	1	uc009nqz.2	15641	ENSMUSG00000031822	Gse1	genetic suppressor element 1, coiled-coil protein
1490	chr8	120727774	120727886	113	3	-0.135364	Distal Intergenic	120736358	120743234	6877	1	uc009nrj.2	-8472	ENSMUSG00000041515	Irf8	interferon regulatory factor 8
1491	chr8	120995479	120995661	183	3	-0.177159	Distal Intergenic	121058803	121060729	1927	2	uc009nrm.2	65068	ENSMUSG00000097336	Fendrr	Foxf1 adjacent non-coding developmental regulatory RNA
1492	chr8	121374543	121374668	126	5	0.109487	Distal Intergenic	121530784	121541954	11171	2	uc009nrt.1	167286	ENSMUSG00000031809	1700018B08Rik	RIKEN cDNA 1700018B08 gene
1493	chr8	121563429	121563768	340	4	0.160751	Intron (uc009nrv.3/76454, intron 2 of 8)	121549443	121578806	29364	2	uc009nrv.3	15038	ENSMUSG00000052934	Fbxo31	F-box protein 31
1494	chr8	121923989	121924233	245	6	-0.160645	Intron (uc009nsf.3/12352, intron 3 of 6)	121916135	121944912	28778	2	uc009nsf.3	20679	ENSMUSG00000025317	Car5a	carbonic anhydrase 5a, mitochondrial
1495	chr8	122055853	122055942	90	3	-0.219128	Distal Intergenic	122007091	122029260	22170	1	uc009nsi.3	48762	ENSMUSG00000025316	Banp	BTG3 associated nuclear protein
1496	chr8	122264379	122264535	157	3	-0.203522	Distal Intergenic	122282141	122337247	55107	1	uc009nsj.1	-17606	ENSMUSG00000049577	Zfpm1	zinc finger protein, multitype 1
1497	chr8	122428335	122428460	126	3	-0.167133	Intron (uc009nsp.2/13057, intron 1 of 5)	122424771	122432940	8170	2	uc009nsp.2	4480	ENSMUSG00000006519	Cyba	cytochrome b-245, alpha polypeptide
1498	chr8	122564954	122565129	176	4	-0.256703	Promoter (2-3kb)	122568015	122573130	5116	1	uc009ntd.1	-2886	ENSMUSG00000006585	Cdt1	chromatin licensing and DNA replication factor 1
1499	chr8	123280656	123287538	6883	4	-0.0988805	5' UTR	123268244	123291473	23230	2	uc009nvd.2	3935	ENSMUSG00000032815	Fanca	Fanconi anemia, complementation group A
1500	chr8	123387712	123387880	169	4	-0.206518	Intron (uc009nvl.2/66855, intron 5 of 17)	123373711	123401892	28182	1	uc009nvl.2	14001	ENSMUSG00000001472	Tcf25	transcription factor 25 (basic helix-loop-helix)
1501	chr8	123787592	123787709	118	6	-0.0950513	Distal Intergenic	123805996	123835291	29296	1	uc009nwo.2	-18287	ENSMUSG00000019478	Rab4a	RAB4A, member RAS oncogene family
1502	chr8	124343412	124343535	124	4	-0.03403	3' UTR	124231394	124345722	114329	1	uc009nwz.3	112018	ENSMUSG00000089704	Galnt2	polypeptide N-acetylgalactosaminyltransferase 2
1503	chr8	124651470	124651590	121	4	0.134812	Intron (uc009nxg.1/69551, intron 1 of 3)	124635756	124663369	27614	2	uc009nxg.1	11779	ENSMUSG00000031983	2310022B05Rik	RIKEN cDNA 2310022B05 gene
1504	chr8	125818883	125819034	152	4	0.0862561	Intron (uc009nym.1/270109, intron 4 of 18)	125751508	125839850	88343	2	uc009nym.1	20816	ENSMUSG00000060212	Pcnx2	pecanex homolog 2
1505	chr8	125843502	125843605	104	3	0.117709	Intron (uc009nyn.2/270109, intron 15 of 33)	125751508	125898317	146810	2	uc009nyn.2	54712	ENSMUSG00000060212	Pcnx2	pecanex homolog 2
1506	chr8	126833757	126833967	211	4	-0.0970426	Intron (uc009nyy.1/uc009nyy.1, intron 4 of 8)	126849020	126851833	2814	1	uc009nyz.1	-15053	NA	A630001O12Rik	RIKEN cDNA A630001O12 gene
1507	chr9	20889709	20889966	258	6	-0.110615	Promoter (1-2kb)	20888175	20892179	4005	1	uc009ojk.2	1534	ENSMUSG00000004100	Ppan	peter pan homolog
1508	chr9	21539512	21539677	166	5	-0.222661	Intron (uc009olr.2/382062, intron 3 of 5)	21526177	21545331	19155	1	uc009olr.2	13335	ENSMUSG00000057191	AB124611	cDNA sequence AB124611
1509	chr9	21601628	21601746	119	3	-0.119634	Distal Intergenic	21607077	21608329	1253	2	uc009omc.3	6583	NA	Gm7904	predicted gene 7904
1510	chr9	21811155	21811391	237	3	-0.125455	Intron (uc009omn.1/319899, intron 19 of 29)	21800180	21831643	31464	2	uc009omn.1	20252	ENSMUSG00000032198	Dock6	dedicator of cytokinesis 6
1511	chr9	21977655	21977882	228	4	-0.10054	Intron (uc009onf.1/71746, intron 9 of 18)	21971004	21989453	18450	2	uc009onf.1	11571	ENSMUSG00000040146	Rgl3	ral guanine nucleotide dissociation stimulator-like 3
1512	chr9	22226814	22226914	101	4	-0.184658	Promoter (1-2kb)	22225703	22239693	13991	1	uc009oof.2	1111	ENSMUSG00000057982	Zfp809	zinc finger protein 809
1513	chr9	31565248	31565388	141	3	-0.143944	Distal Intergenic	31426196	31464238	38043	2	uc009ort.1	-101010	ENSMUSG00000041737	Tmem45b	transmembrane protein 45b
1514	chr9	31856582	31856689	108	4	0.149985	Intron (uc009oru.1/12023, intron 2 of 3)	31846044	31913285	67242	2	uc009oru.1	56596	ENSMUSG00000032033	Barx2	BarH-like homeobox 2
1515	chr9	31989112	31989298	187	3	-0.0698655	Distal Intergenic	31846044	31913285	67242	2	uc009oru.1	-75827	ENSMUSG00000032033	Barx2	BarH-like homeobox 2
1516	chr9	32540990	32541020	31	3	0.0476812	Promoter (<=1kb)	32422204	32541452	119249	2	uc009orz.2	432	ENSMUSG00000016087	Fli1	Friend leukemia integration 1
1517	chr9	34857677	34857868	192	4	-0.0838638	Intron (uc009osg.1/67703, intron 1 of 13)	34488704	35030878	542175	1	uc009osg.1	368973	ENSMUSG00000032036	Kirrel3	kirre like nephrin family adhesion molecule 3
1518	chr9	37402652	37402842	191	3	-0.0734013	Promoter (<=1kb)	37401897	37414023	12127	1	uc009ous.2	755	ENSMUSG00000032125	Robo4	roundabout guidance receptor 4
1519	chr9	40465564	40465728	165	3	0.111848	Intron (uc009ozn.1/235283, intron 1 of 20)	40293234	40531383	238150	2	uc009ozn.1	65655	ENSMUSG00000040111	Gramd1b	GRAM domain containing 1B
1520	chr9	40566876	40566989	114	3	-0.0875258	Distal Intergenic	40293234	40531383	238150	2	uc009ozn.1	-35493	ENSMUSG00000040111	Gramd1b	GRAM domain containing 1B
1521	chr9	42995278	42995484	207	5	-0.336066	Intron (uc009pba.1/69632, intron 22 of 40)	42963842	43105718	141877	2	uc009pba.1	110234	ENSMUSG00000059495	Arhgef12	Rho guanine nucleotide exchange factor (GEF) 12
1522	chr9	43505958	43506072	115	3	0.0564691	Distal Intergenic	43310763	43336125	25363	1	uc009pbi.2	195195	ENSMUSG00000032013	Trim29	tripartite motif-containing 29
1523	chr9	43770167	43770359	193	4	-0.220411	Intron (uc009pbj.1/58235, intron 1 of 5)	43744576	43807461	62886	1	uc009pbj.1	25591	ENSMUSG00000032012	Nectin1	nectin cell adhesion molecule 1
1524	chr9	43803512	43803761	250	10	-0.147564	Exon (uc009pbj.1/58235, exon 6 of 6)	43744576	43807461	62886	1	uc009pbj.1	58936	ENSMUSG00000032012	Nectin1	nectin cell adhesion molecule 1
1525	chr9	44085394	44085580	187	3	0.0770905	Intron (uc009pbn.1/53376, intron 2 of 12)	44067021	44095627	28607	1	uc009pbn.1	18373	ENSMUSG00000032010	Usp2	ubiquitin specific peptidase 2
1526	chr9	45464281	45464429	149	4	-0.0999658	Intron (uc009pfx.1/114873, intron 5 of 7)	45426628	45553289	126662	1	uc009pfx.1	37653	ENSMUSG00000032087	Dscaml1	DS cell adhesion molecule like 1
1527	chr9	45850598	45850797	200	3	0.194542	Intron (uc009pgg.3/23821, intron 1 of 4)	45838545	45857248	18704	1	uc009pgg.3	12053	ENSMUSG00000032086	Bace1	beta-site APP cleaving enzyme 1
1528	chr9	46471081	46471242	162	5	0.183489	Distal Intergenic	46303361	46319986	16626	2	uc012gsl.1	-151095	ENSMUSG00000056617	4931429L15Rik	RIKEN cDNA 4931429L15 gene
1529	chr9	46805784	46805996	213	4	0.242288	Distal Intergenic	46913603	46922567	8965	1	uc009phk.1	-107607	ENSMUSG00000099696	2900052N01Rik	RIKEN cDNA 2900052N01 gene
1530	chr9	47077147	47077280	134	3	-0.0460885	Distal Intergenic	46998741	47003860	5120	1	uc029wyq.1	78406	ENSMUSG00000094893	Gm4791	predicted gene 4791
1531	chr9	49340322	49340542	221	9	0.050842	Promoter (<=1kb)	49340662	49407214	66553	1	uc009pja.1	-120	ENSMUSG00000032259	Drd2	dopamine receptor D2
1532	chr9	53786808	53828808	42001	8	-0.216076	Promoter (<=1kb)	53810717	53818161	7445	1	uc009pmo.2	0	ENSMUSG00000042195	Slc35f2	solute carrier family 35, member F2
1533	chr9	57954594	57955083	490	5	-0.124015	Exon (uc009pvy.1/20361, exon 4 of 14)	57940135	57962865	22731	1	uc009pvy.1	14459	ENSMUSG00000038264	Sema7a	sema domain, immunoglobulin domain (Ig), and GPI membrane anchor, (semaphorin) 7A
1534	chr9	58490152	58490256	105	10	0.187683	Promoter (1-2kb)	58488603	58490485	1883	1	uc057lzp.1	1549	ENSMUSG00000066607	Insyn1	inhibitory synaptic factor 1
1535	chr9	59947381	59947599	219	4	0.238894	Promoter (2-3kb)	59942771	59950074	7304	2	uc029xbk.1	2475	ENSMUSG00000032292	Nr2e3	nuclear receptor subfamily 2, group E, member 3
1536	chr9	59948963	59949165	203	6	0.226187	Promoter (<=1kb)	59942771	59950074	7304	2	uc029xbk.1	909	ENSMUSG00000032292	Nr2e3	nuclear receptor subfamily 2, group E, member 3
1537	chr9	61016562	61016645	84	3	-0.167478	Promoter (<=1kb)	61017069	61019797	2729	1	uc029xbm.1	-424	ENSMUSG00000111290	Gm5122	predicted gene 5122
1538	chr9	62018689	62018908	220	3	0.118417	Intron (uc009qaa.1/74090, intron 1 of 7)	61953738	62026790	73053	2	uc009qaa.1	7882	ENSMUSG00000032278	Paqr5	progestin and adipoQ receptor family member V
1539	chr9	62368039	62368210	172	6	0.235317	Intron (uc009qah.4/11737, intron 1 of 6)	62341343	62378802	37460	1	uc009qah.4	26696	ENSMUSG00000032249	Anp32a	acidic (leucine-rich) nuclear phosphoprotein 32 family, member A
1540	chr9	63129936	63130197	262	6	-0.122862	Distal Intergenic	63138164	63146980	8817	2	uc009qat.2	16783	ENSMUSG00000022245	Skor1	SKI family transcriptional corepressor 1
1541	chr9	64085027	64085221	195	7	0.104934	Intron (uc029xbu.1/76814, intron 1 of 2)	64080761	64088045	7285	1	uc029xbu.1	4266	NA	Scarletltr	Scarletltr, erythroid developmental long intergenic non-protein coding transcript
1542	chr9	65102427	65102569	143	4	0.125954	Promoter (1-2kb)	65100946	65137947	37002	1	uc012gvg.2	1481	ENSMUSG00000032816	Igdcc4	immunoglobulin superfamily, DCC subclass, member 4
1543	chr9	67388597	67388691	95	5	-0.209444	Exon (uc012gvz.1/70549, exon 7 of 58)	67217085	67539403	322319	2	uc012gvz.1	150712	ENSMUSG00000052698	Tln2	talin 2
1544	chr9	73095374	73095528	155	6	0.128496	3' UTR	73044810	73097614	52805	1	uc009qqv.2	50564	ENSMUSG00000032202	Rab27a	RAB27A, member RAS oncogene family
1545	chr9	74027350	74027393	44	3	-0.217627	Distal Intergenic	74110334	74142878	32545	1	uc009qrd.1	-82941	ENSMUSG00000044976	Wdr72	WD repeat domain 72
1546	chr9	74186823	74186983	161	5	0.159972	Intron (uc009qre.1/546144, intron 14 of 19)	74110334	74283203	172870	1	uc009qre.1	76489	ENSMUSG00000044976	Wdr72	WD repeat domain 72
1547	chr9	75402001	75402134	134	3	-0.0410619	Intron (uc009qsd.2/50772, intron 1 of 5)	75386782	75409359	22578	2	uc009qsd.2	7225	ENSMUSG00000042688	Mapk6	mitogen-activated protein kinase 6
1548	chr9	77426430	77426524	95	4	-0.287322	Distal Intergenic	77366412	77399416	33005	2	uc009qti.1	-27014	ENSMUSG00000099170	5730403I07Rik	RIKEN cDNA 5730403I07 gene
1549	chr9	77953272	77953368	97	3	0.126395	Intron (uc009qtn.2/68801, intron 1 of 7)	77917365	77984519	67155	1	uc009qtn.2	35907	ENSMUSG00000032349	Elovl5	ELOVL family member 5, elongation of long chain fatty acids (yeast)
1550	chr9	78016427	78016565	139	4	0.131187	Distal Intergenic	78051958	78065624	13667	1	uc009qto.1	-35393	ENSMUSG00000023333	Gcm1	glial cells missing homolog 1
1551	chr9	78208065	78208199	135	3	-0.147955	Intron (uc009qty.2/14860, intron 6 of 6)	78191966	78209349	17384	1	uc009qty.2	16099	ENSMUSG00000032348	Gsta4	glutathione S-transferase, alpha 4
1552	chr9	79969922	79970113	192	3	0.144192	Intron (uc009quy.1/70598, intron 1 of 5)	79815562	79977882	162321	2	uc009quy.1	7769	ENSMUSG00000034898	Filip1	filamin A interacting protein 1
1553	chr9	80192676	80192738	63	3	0.258185	Intron (uc009qvg.2/17920, intron 1 of 32)	80165034	80311729	146696	1	uc009qvg.2	27642	ENSMUSG00000033577	Myo6	myosin VI
1554	chr9	83447780	83448114	335	5	0.0153399	Intron (uc009qwk.2/100039186, intron 2 of 2)	83431547	83454574	23028	1	uc009qwk.2	16233	ENSMUSG00000099718	Gm2087	predicted gene 2087
1555	chr9	83831210	83831541	332	6	-0.161283	Distal Intergenic	83834689	83869493	34805	1	uc009qwo.2	-3148	ENSMUSG00000038379	Ttk	Ttk protein kinase
1556	chr9	84135107	84135207	101	4	-0.131298	Distal Intergenic	83948781	84124240	175460	1	uc009qws.1	186326	ENSMUSG00000032263	Bckdhb	branched chain ketoacid dehydrogenase E1, beta polypeptide
1557	chr9	87729309	87729506	198	5	0.0575694	Promoter (1-2kb)	87702800	87731260	28461	2	uc009qyh.2	1754	ENSMUSG00000032419	Tbx18	T-box18
1558	chr9	88626137	88626305	169	3	-0.152539	Distal Intergenic	88596801	88599516	2716	2	uc057mag.1	-26621	ENSMUSG00000097073	9430037G07Rik	RIKEN cDNA 9430037G07 gene
1559	chr9	95407892	95407964	73	3	0.0838559	Promoter (<=1kb)	95400926	95407270	6345	2	uc009raz.2	-622	ENSMUSG00000033350	Chst2	carbohydrate sulfotransferase 2
1560	chr9	96177166	96177268	103	3	-0.160061	Intron (uc009rbz.1/235533, intron 14 of 15)	96119429	96180125	60697	1	uc009rbz.1	57737	ENSMUSG00000041440	Gk5	glycerol kinase 5 (putative)
1561	chr9	96381721	96382579	859	8	-0.143341	Distal Intergenic	96332673	96364299	31627	2	uc009rck.3	-17422	ENSMUSG00000032412	Atp1b3	ATPase, Na+/K+ transporting, beta 3 polypeptide
1562	chr9	96527155	96527279	125	3	-0.106603	Distal Intergenic	96470937	96478675	7739	2	uc057cec.1	-48480	ENSMUSG00000051234	Rnf7	ring finger protein 7
1563	chr9	96962429	96962497	69	4	0.174804	Intron (uc009rcx.1/211949, intron 2 of 2)	96943482	97018355	74874	2	uc009rcx.1	55858	ENSMUSG00000046997	Spsb4	splA/ryanodine receptor domain and SOCS box containing 4
1564	chr9	99183350	99183680	331	5	-0.156981	Distal Intergenic	99038402	99140211	101810	2	uc009rdv.2	-43139	ENSMUSG00000032462	Pik3cb	phosphatidylinositol-4,5-bisphosphate 3-kinase catalytic subunit beta
1565	chr9	99874946	99875069	124	4	0.091959	Promoter (1-2kb)	99874106	99876170	2065	2	uc012gzb.1	1101	ENSMUSG00000053747	Sox14	SRY (sex determining region Y)-box 14
1566	chr9	99875097	99875162	66	3	0.0140016	Promoter (1-2kb)	99874106	99876170	2065	2	uc012gzb.1	1008	ENSMUSG00000053747	Sox14	SRY (sex determining region Y)-box 14
1567	chr9	103212842	103213024	183	8	-0.142168	Intron (uc009rgj.1/22041, intron 14 of 16)	103208876	103230286	21411	2	uc009rgj.1	17262	ENSMUSG00000032554	Trf	transferrin
1568	chr9	106561641	106561749	109	4	-0.140594	Promoter (<=1kb)	106543389	106561625	18237	2	uc009rkg.1	-16	ENSMUSG00000023577	Iqcf3	IQ motif containing F3
1569	chr9	107379604	107379666	63	3	-0.19556	Distal Intergenic	107399880	107513332	113453	1	uc012hae.1	-20214	ENSMUSG00000010066	Cacna2d2	calcium channel, voltage-dependent, alpha 2/delta subunit 2
1570	chr9	107570209	107570425	217	4	0.0993033	Promoter (1-2kb)	107569163	107571963	2801	1	uc009rlt.1	1046	ENSMUSG00000010047	Hyal2	hyaluronoglucosaminidase 2
1571	chr9	107604036	107604360	325	5	0.145886	Promoter (1-2kb)	107597674	107605402	7729	2	uc009rmf.2	1042	ENSMUSG00000057969	Sema3b	sema domain, immunoglobulin domain (Ig), short basic domain, secreted, (semaphorin) 3B
1572	chr9	107976273	107976399	127	4	-0.266819	Promoter (<=1kb)	107975567	107983363	7797	1	uc012han.1	706	ENSMUSG00000032596	Uba7	ubiquitin-like modifier activating enzyme 7
1573	chr9	108105349	108105745	397	13	-0.187633	Exon (uc009rov.1/12217, exon 7 of 12)	108096022	108190383	94362	2	uc009rov.1	84638	ENSMUSG00000032589	Bsn	bassoon
1574	chr9	108445810	108445918	109	4	-0.147933	Exon (uc009rpm.1/434439, exon 4 of 4)	108436482	108446083	9602	1	uc009rpm.1	9328	ENSMUSG00000050641	BC048562	cDNA sequence BC048562
1575	chr9	111047430	111047586	157	3	-0.148869	Distal Intergenic	111054834	111057244	2411	2	uc057aqh.1	9658	ENSMUSG00000043953	Ccrl2	chemokine (C-C motif) receptor-like 2
1576	chr9	112235354	112235751	398	12	0.0523188	Promoter (1-2kb)	112234277	112236018	1742	1	uc009rwi.1	1077	ENSMUSG00000087038	2900079G21Rik	RIKEN cDNA 2900079G21 gene
1577	chr9	113981343	113981505	163	7	0.123302	Intron (uc009rxa.1/72179, intron 13 of 14)	113976958	114026751	49794	2	uc009rxa.1	45246	ENSMUSG00000032507	Fbxl2	F-box and leucine-rich repeat protein 2
1578	chr9	114010114	114010312	199	5	0.183438	Intron (uc009rxa.1/72179, intron 2 of 14)	113976958	114026751	49794	2	uc009rxa.1	16439	ENSMUSG00000032507	Fbxl2	F-box and leucine-rich repeat protein 2
1579	chr9	114740465	114740620	156	5	-0.176396	Intron (uc009ryb.1/67213, intron 3 of 3)	114731203	114749343	18141	1	uc009ryb.1	9262	ENSMUSG00000032434	Cmtm6	CKLF-like MARVEL transmembrane domain containing 6
1580	chr9	114761881	114762014	134	5	-0.0356428	3' UTR	114756836	114781993	25158	2	uc009ryc.2	19979	ENSMUSG00000032436	Cmtm7	CKLF-like MARVEL transmembrane domain containing 7
1581	chr9	115036146	115036257	112	3	0.10362	Intron (uc009ryl.1/74486, intron 1 of 11)	115016663	115232223	215561	1	uc009ryl.1	19483	ENSMUSG00000040875	Osbpl10	oxysterol binding protein-like 10
1582	chr9	115294560	115294884	325	3	0.129961	Intron (uc009ryp.2/68292, intron 1 of 15)	115242581	115310421	67841	2	uc009ryp.2	15537	ENSMUSG00000032437	Stt3b	STT3, subunit of the oligosaccharyltransferase complex, homolog B (S. cerevisiae)
1583	chr9	117379596	117379728	133	6	0.170696	Intron (uc009rza.4/207181, intron 1 of 14)	116572746	117629913	1057168	2	uc009rza.4	250185	ENSMUSG00000039607	Rbms3	RNA binding motif, single stranded interacting protein
1584	chr9	118479574	118479718	145	3	0.173428	Promoter (1-2kb)	118478189	118482757	4569	1	uc009rzo.2	1385	ENSMUSG00000032446	Eomes	eomesodermin
1585	chr9	119344415	119344527	113	3	0.0672174	Exon (uc009sas.1/113868, exon 5 of 12)	119341294	119350295	9002	1	uc009sas.1	3121	ENSMUSG00000036138	Acaa1a	acetyl-Coenzyme A acyltransferase 1A
1586	chr9	119931615	119931714	100	3	0.158468	Intron (uc009sbq.1/74498, intron 3 of 8)	119925673	119937558	11886	2	uc009sbq.1	5844	ENSMUSG00000032513	Gorasp1	golgi reassembly stacking protein 1
1587	chr9	121301498	121301591	94	4	-0.12188	Intron (uc009sda.1/67095, intron 1 of 11)	121297534	121452162	154629	1	uc009sda.1	3964	ENSMUSG00000032536	Trak1	trafficking protein, kinesin binding 1
1588	chr9	121765684	121765813	130	3	-0.143821	Intron (uc012hcs.1/270210, intron 3 of 5)	121760033	121771742	11710	1	uc012hcs.1	5651	ENSMUSG00000013419	Zfp651	zinc finger protein 651
1589	chr9	122554635	122554797	163	3	-0.0816005	Distal Intergenic	122572501	122580647	8147	1	uc009sfa.2	-17704	ENSMUSG00000097736	9530059O14Rik	RIKEN cDNA 9530059O14 gene
1590	chr9	123924637	123925546	910	13	-0.148104	Distal Intergenic	123962126	123968692	6567	2	uc009sgy.2	43146	ENSMUSG00000025804	Ccr1	chemokine (C-C motif) receptor 1
1591	chrX	5468036	5468534	499	11	0.108268	Promoter (<=1kb)	5466904	5469265	2362	2	uc009sks.2	731	ENSMUSG00000044597	Mycs	myc-like oncogene, s-myc protein
1592	chrX	6779769	6779961	193	4	0.106439	Promoter (<=1kb)	6779306	6948363	169058	1	uc057mbb.1	463	ENSMUSG00000062393	Dgkk	diacylglycerol kinase kappa
1593	chrX	7412305	7412459	155	3	0.145039	Exon (uc009slg.2/68355, exon 2 of 2)	7411817	7421047	9231	2	uc009slg.2	8588	NA	2010204K13Rik	RIKEN cDNA 2010204K13 gene
1594	chrX	9332429	9332518	90	3	-0.257393	Distal Intergenic	9350599	9351137	539	1	uc009spt.2	-18081	ENSMUSG00000100448	H2al1k	H2A histone family member L1K
1595	chrX	12090306	12090555	250	7	0.0395938	Intron (uc009squ.2/71458, intron 1 of 13)	12036737	12160355	123619	2	uc009squ.2	69800	ENSMUSG00000040363	Bcor	BCL6 interacting corepressor
1596	chrX	13231401	13231506	106	3	0.116139	Distal Intergenic	13234641	13236283	1643	2	uc029xij.1	4777	ENSMUSG00000100714	2010308F09Rik	RIKEN cDNA 2010308F09 gene
1597	chrX	20060247	20060443	197	7	0.0401542	Promoter (<=1kb)	20059570	20097521	37952	1	uc009sss.2	677	ENSMUSG00000037347	Chst7	carbohydrate (N-acetylglucosamino) sulfotransferase 7
1598	chrX	20060466	20060597	132	3	0.0829565	Promoter (<=1kb)	20059570	20097521	37952	1	uc009sss.2	896	ENSMUSG00000037347	Chst7	carbohydrate (N-acetylglucosamino) sulfotransferase 7
1599	chrX	43428918	43429056	139	8	0.108076	Promoter (<=1kb)	42824358	43429126	604769	2	uc009tbd.1	70	ENSMUSG00000016150	Tenm1	teneurin transmembrane protein 1
1600	chrX	44789608	44789769	162	7	0.139867	Promoter (<=1kb)	44786567	44790161	3595	2	uc009tbh.2	392	ENSMUSG00000045284	Dcaf12l1	DDB1 and CUL4 associated factor 12-like 1
1601	chrX	55465044	55465183	140	3	-0.144659	Distal Intergenic	55430235	55446892	16658	1	uc012hhs.1	34809	ENSMUSG00000096127	Gm14625	predicted gene 14625
1602	chrX	99443278	99443462	185	4	0.097434	Promoter (<=1kb)	99405331	99443797	38467	2	uc012hmo.1	335	ENSMUSG00000073051	Gm14812	predicted gene 14812
1603	chrX	105152204	105152281	78	6	0.27079	Distal Intergenic	105164378	105165505	1128	2	uc009uaw.1	13224	NA	E530001F21Rik	RIKEN cDNA E530001F21 gene
1604	chrX	113882173	113882299	127	3	-0.065496	Distal Intergenic	113724245	113835091	110847	1	uc009udt.2	157928	ENSMUSG00000025592	Dach2	dachshund family transcription factor 2
1605	chrX	144686070	144686237	168	4	0.135397	Promoter (1-2kb)	144377327	144688180	310854	2	uc009umv.2	1943	ENSMUSG00000041710	Trpc5	transient receptor potential cation channel, subfamily C, member 5
1606	chrX	167209979	167210046	68	3	0.245122	Promoter (<=1kb)	167207094	167209218	2125	2	uc009uwx.1	-761	ENSMUSG00000049775	Tmsb4x	thymosin, beta 4, X chromosome

## Sheet: DhMRs
	Chromosome	Start Position	End Position	Width	Number of CpG sites	Hydroxyethylation difference(IBD/Ctrl)	Feature Annotation	Gene Start Position	Gene End Position	Gene Length	Gene Strand	Transcript Id	Distance To TSS	ENSEMBL	SYMBOL	GENE NAME
1	chr1	4591438	4591486	49	3	-0.0909774	Distal Intergenic	4490928	4497354	6427	2	uc033fhy.1	-94084	ENSMUSG00000025902	Sox17	SRY (sex determining region Y)-box 17
2	chr1	5019909	5020115	207	3	-0.00797603	Intron (uc007afl.2/58175, intron 2 of 5)	4909576	5070285	160710	2	uc007afl.2	50170	ENSMUSG00000002459	Rgs20	regulator of G-protein signaling 20
3	chr1	5170570	5170599	30	3	0.043257	Distal Intergenic	5083086	5162549	79464	1	uc057atz.1	87484	ENSMUSG00000033793	Atp6v1h	ATPase, H+ transporting, lysosomal V1 subunit H
4	chr1	5982468	5982660	193	3	0.0422019	Distal Intergenic	5913707	5917398	3692	2	uc011whw.1	-65070	ENSMUSG00000033774	Npbwr1	neuropeptides B/W receptor 1
5	chr1	6073509	6073655	147	3	-0.014307	Distal Intergenic	6214662	6276104	61443	1	uc007afr.2	-141007	ENSMUSG00000025907	Rb1cc1	RB1-inducible coiled-coil 1
6	chr1	9299253	9299436	184	5	0.0289248	Promoter (<=1kb)	8359739	9299877	940139	2	uc007agh.2	441	ENSMUSG00000025909	Sntg1	syntrophin, gamma 1
7	chr1	10535235	10535350	116	3	0.0160345	Intron (uc007ahq.2/329093, intron 2 of 10)	10324719	10719945	395227	2	uc007ahq.2	184595	ENSMUSG00000042501	Cpa6	carboxypeptidase A6
8	chr1	11415001	11487564	72564	3	-0.0228597	Promoter (<=1kb)	11414105	11596317	182213	1	uc011wii.1	896	ENSMUSG00000057715	A830018L16Rik	RIKEN cDNA A830018L16 gene
9	chr1	13219329	13219545	217	3	0.012866	Intron (uc007ail.2/17978, intron 4 of 21)	13139105	13372429	233325	2	uc007ail.2	152884	ENSMUSG00000005886	Ncoa2	nuclear receptor coactivator 2
10	chr1	20935165	20935397	233	5	-0.0683221	Exon (uc007ald.1/74229, exon 3 of 3)	20890622	20938756	48135	1	uc007ald.1	44543	ENSMUSG00000025931	Paqr8	progestin and adipoQ receptor family member VIII
11	chr1	21520308	21520525	218	5	0.0247487	Intron (uc007alq.3/226922, intron 3 of 13)	21398399	21962650	564252	2	uc007alq.3	442125	ENSMUSG00000028033	Kcnq5	potassium voltage-gated channel, subfamily Q, member 5
12	chr1	22533815	22533965	151	7	0.0156703	Intron (uc057kfk.1/116837, intron 7 of 32)	22288422	22805724	517303	2	uc057kfk.1	271759	ENSMUSG00000041670	Rims1	regulating synaptic membrane exocytosis 1
13	chr1	23524471	23524655	185	3	0.0245061	Distal Intergenic	23366424	23383175	16752	2	uc007amb.1	-141296	ENSMUSG00000026158	Ogfrl1	opioid growth factor receptor-like 1
14	chr1	23762242	23762383	142	8	-0.00104336	Promoter (<=1kb)	23761926	23815740	53815	1	uc007amd.1	316	ENSMUSG00000026156	B3gat2	beta-1,3-glucuronyltransferase 2 (glucuronosyltransferase S)
15	chr1	23905287	23919382	14096	3	-0.0719595	Promoter (<=1kb)	23844825	23909736	64912	2	uc007amf.2	0	ENSMUSG00000026155	Smap1	small ArfGAP 1
16	chr1	24108086	24108263	178	3	-0.0536105	Distal Intergenic	24051764	24100341	48578	2	uc007amn.2	-7745	ENSMUSG00000026153	Fam135a	family with sequence similarity 135, member A
17	chr1	26327975	26328088	114	4	0.0233572	Distal Intergenic	26681801	26687460	5660	2	uc007amz.2	359372	ENSMUSG00000073722	4931408C20Rik	RIKEN cDNA 4931408C20 gene
18	chr1	33865389	33865452	64	3	-0.0705154	Intron (uc007aoc.2/320705, intron 3 of 6)	33852052	33907767	55716	2	uc007aoc.2	42315	ENSMUSG00000042182	Bend6	BEN domain containing 6
19	chr1	35928509	35928608	100	3	0.0335421	Distal Intergenic	36068400	36106446	38047	1	uc007apn.2	-139792	ENSMUSG00000045216	Hs6st1	heparan sulfate 6-O-sulfotransferase 1
20	chr1	36269441	36269559	119	5	0.0338271	Exon (uc007aps.1/214854, exon 2 of 4)	36264602	36273425	8824	2	uc007aps.1	3866	ENSMUSG00000047180	Neurl3	neuralized E3 ubiquitin protein ligase 3
21	chr1	36304905	36305020	116	3	-0.0753302	Promoter (2-3kb)	36307733	36324029	16297	1	uc007apu.2	-2713	ENSMUSG00000037447	Arid5a	AT rich interactive domain 5A (MRF1-like)
22	chr1	37411453	37411596	144	4	0.00808081	Distal Intergenic	37417085	37430103	13019	2	uc007aro.2	18507	ENSMUSG00000026112	Coa5	cytochrome C oxidase assembly factor 5
23	chr1	37615087	37615195	109	3	-0.0699552	Intron (uc007arx.2/72097, intron 7 of 9)	37611676	37719811	108136	2	uc007arx.2	104616	ENSMUSG00000026090	2010300C02Rik	RIKEN cDNA 2010300C02 gene
24	chr1	37717655	37717760	106	3	0.0344518	Promoter (2-3kb)	37611676	37719811	108136	2	uc007arx.2	2051	ENSMUSG00000026090	2010300C02Rik	RIKEN cDNA 2010300C02 gene
25	chr1	38543132	38543406	275	3	-0.030442	Intron (uc007ast.2/16764, intron 1 of 21)	38175991	38627244	451254	2	uc007ast.2	83838	ENSMUSG00000037138	Aff3	AF4/FMR2 family, member 3
26	chr1	39206912	39207240	329	4	-0.0317742	Intron (uc007atd.2/18143, intron 1 of 20)	39194272	39363240	168969	1	uc007atd.2	12640	ENSMUSG00000026077	Npas2	neuronal PAS domain protein 2
27	chr1	39741297	39741522	226	3	-0.0312316	Distal Intergenic	39665301	39720989	55689	2	uc007atn.2	-20308	ENSMUSG00000057173	Rfx8	regulatory factor X 8
28	chr1	40161260	40163797	2538	4	0.0256354	Distal Intergenic	40225080	40316177	91098	1	uc007atv.1	-61283	ENSMUSG00000026072	Il1r1	interleukin 1 receptor, type I
29	chr1	43934097	43934151	55	3	-0.0345843	Promoter (<=1kb)	43933994	43957003	23010	1	uc007avr.2	103	ENSMUSG00000041763	Tpp2	tripeptidyl peptidase II
30	chr1	46896707	46896897	191	3	-0.0274101	Distal Intergenic	46807544	46853509	45966	2	uc007axc.1	-43198	ENSMUSG00000025986	Slc39a10	solute carrier family 39 (zinc transporter), member 10
31	chr1	51747621	51747716	96	4	0.0580572	Downstream (2-3kb)	51755643	51758022	2380	2	uc029qoh.1	10306	ENSMUSG00000018417	Myo1b	myosin IB
32	chr1	54557007	54557308	302	4	0.00155243	Promoter (<=1kb)	54473000	54557684	84685	2	uc011wky.2	376	ENSMUSG00000073678	Pgap1	post-GPI attachment to proteins 1
33	chr1	55237229	55237348	120	3	0.0183675	Promoter (<=1kb)	55237177	55240058	2882	1	uc007baj.1	52	ENSMUSG00000046994	Mars2	methionine-tRNA synthetase 2 (mitochondrial)
34	chr1	55237815	55237928	114	3	0.00720474	Promoter (<=1kb)	55237177	55240058	2882	1	uc007baj.1	638	ENSMUSG00000046994	Mars2	methionine-tRNA synthetase 2 (mitochondrial)
35	chr1	57940721	57940824	104	3	-0.0348413	Intron (uc007bbd.2/67198, intron 12 of 13)	57774861	57948397	173537	1	uc007bbd.2	165860	ENSMUSG00000038305	Spats2l	spermatogenesis associated, serine-rich 2-like
36	chr1	59540691	59540759	69	3	-0.0364624	Intron (uc007bdv.1/381260, intron 2 of 19)	59516264	59634509	118246	1	uc007bdv.1	24427	ENSMUSG00000047361	Gm973	predicted gene 973
37	chr1	63140363	63163682	23320	5	0.0158039	3' UTR	63114471	63158295	43825	1	uc007bft.2	25892	ENSMUSG00000084799	Ino80dos	INO80 complex subunit D, opposite strand
38	chr1	65062016	65062179	164	3	-0.0292793	Promoter (1-2kb)	65061838	65063440	1603	2	uc007bhg.2	1261	ENSMUSG00000067299	Crygd	crystallin, gamma D
39	chr1	65359925	65360062	138	3	-0.00902362	Intron (uc007bhu.1/213527, intron 8 of 12)	65311257	65389244	77988	1	uc007bhu.1	48668	ENSMUSG00000025946	Pth2r	parathyroid hormone 2 receptor
40	chr1	71645547	71645653	107	3	-0.0387323	Exon (uc007bju.2/14268, exon 6 of 46)	71585473	71653234	67762	2	uc007bju.2	7581	ENSMUSG00000026193	Fn1	fibronectin 1
41	chr1	71870112	71870184	73	3	0.0126068	Distal Intergenic	71888112	71891204	3093	1	uc011wmr.1	-17928	ENSMUSG00000099707	Gm8883	predicted gene 8883
42	chr1	72280240	72280440	201	3	0.0282647	Intron (uc007bki.3/111175, intron 1 of 7)	72259172	72284314	25143	2	uc007bki.3	3874	ENSMUSG00000026189	Pecr	peroxisomal trans-2-enoyl-CoA reductase
43	chr1	72577442	72593935	16494	6	-0.040935	Promoter (<=1kb)	72583251	72591886	8636	1	uc007bko.2	0	ENSMUSG00000039354	Smarcal1	SWI/SNF related matrix associated, actin dependent regulator of chromatin, subfamily a-like 1
44	chr1	73925212	73925443	232	3	0.0151045	Exon (uc007blf.2/21961, exon 3 of 12)	73910231	73937333	27103	2	uc007blf.2	11890	ENSMUSG00000055322	Tns1	tensin 1
45	chr1	74381760	74381999	240	3	0.119416	Exon (uc007bly.2/18173, exon 9 of 15)	74375203	74386051	10849	1	uc007bly.2	6557	ENSMUSG00000026177	Slc11a1	solute carrier family 11 (proton-coupled divalent metal ion transporters), member 1
46	chr1	74772307	74772366	60	3	-0.0237634	Promoter (<=1kb)	74771892	74785319	13428	1	uc007bne.1	415	ENSMUSG00000033227	Wnt6	wingless-type MMTV integration site family, member 6
47	chr1	74783639	74783768	130	3	0.0199233	Intron (uc007bne.1/22420, intron 3 of 3)	74771892	74785319	13428	1	uc007bne.1	11747	ENSMUSG00000033227	Wnt6	wingless-type MMTV integration site family, member 6
48	chr1	74885889	74886061	173	3	-0.0216012	Promoter (<=1kb)	74881509	74885408	3900	2	uc011wnd.1	-481	ENSMUSG00000055197	Fev	FEV (ETS oncogene family)
49	chr1	75169444	75169798	355	3	-0.0350213	Promoter (<=1kb)	75168646	75171626	2981	1	uc011wnf.1	798	ENSMUSG00000026197	Zfand2b	zinc finger, AN1 type domain 2B
50	chr1	77031196	77053104	21909	3	-0.040897	Distal Intergenic	77496653	77496768	116	2	uc033fjr.1	443664	ENSMUSG00000099141	Mir6352	microRNA 6352
51	chr1	77258878	77259907	1030	3	0.0176237	Distal Intergenic	77496653	77496768	116	2	uc033fjr.1	236861	ENSMUSG00000099141	Mir6352	microRNA 6352
52	chr1	77340287	77340460	174	3	-0.0446978	Distal Intergenic	77496653	77496768	116	2	uc033fjr.1	156308	ENSMUSG00000099141	Mir6352	microRNA 6352
53	chr1	77663433	77710550	47118	5	-0.0225668	Distal Intergenic	77396797	77515088	118292	2	uc007bqa.1	-148345	ENSMUSG00000026235	Epha4	Eph receptor A4
54	chr1	78216107	78216663	557	4	0.0348419	Distal Intergenic	78183458	78197136	13679	2	uc007bqd.1	-18971	ENSMUSG00000004872	Pax3	paired box 3
55	chr1	80758532	80758734	203	3	0.0311685	Promoter (<=1kb)	80501068	80758553	257486	2	uc007brg.3	0	ENSMUSG00000038608	Dock10	dedicator of cytokinesis 10
56	chr1	83030594	83030866	273	3	0.0284015	Intron (uc007bsi.2/80721, intron 1 of 6)	83012523	83038448	25926	2	uc007bsi.2	7582	ENSMUSG00000038496	Slc19a3	solute carrier family 19, member 3
57	chr1	86018525	86018633	109	4	0.00295289	Distal Intergenic	86021942	86024669	2728	1	uc007bur.2	-3309	ENSMUSG00000026226	Spata3	spermatogenesis associated 3
58	chr1	86232737	86232903	167	3	0.0194975	Intron (uc007bvd.1/78795, intron 19 of 19)	86154780	86246326	91547	1	uc007bvd.1	77957	ENSMUSG00000062590	Armc9	armadillo repeat containing 9
59	chr1	87070595	87070793	199	3	-0.0152102	Distal Intergenic	87086690	87089928	3239	2	uc007bvy.2	19135	ENSMUSG00000026246	Alppl2	alkaline phosphatase, placental-like 2
60	chr1	87154321	87154359	39	3	-0.010547	Promoter (1-2kb)	87147655	87156136	8482	2	uc007bwd.1	1777	ENSMUSG00000026247	Ecel1	endothelin converting enzyme-like 1
61	chr1	87187185	87187316	132	3	-0.0387519	Exon (uc007bwe.3/69453, exon 11 of 13)	87183314	87188405	5092	1	uc007bwe.3	3871	ENSMUSG00000036480	Prss56	protease, serine 56
62	chr1	87639727	87639886	160	3	-0.0237476	Intron (uc007bxc.3/16331, intron 2 of 26)	87620312	87720510	100199	1	uc007bxc.3	19415	ENSMUSG00000026288	Inpp5d	inositol polyphosphate-5-phosphatase D
63	chr1	88277537	88277597	61	3	-0.0177262	Promoter (<=1kb)	88258856	88277579	18724	2	uc007bym.2	0	ENSMUSG00000044783	Hjurp	Holliday junction recognition protein
64	chr1	89724608	89724714	107	3	-0.0151812	Intron (uc007byw.1/347722, intron 9 of 17)	89454811	89895282	440472	1	uc007byw.1	269797	ENSMUSG00000055013	Agap1	ArfGAP with GTPase domain, ankyrin repeat and PH domain 1
65	chr1	89750927	89751082	156	5	-0.0547689	Intron (uc007byw.1/347722, intron 11 of 17)	89454811	89895282	440472	1	uc007byw.1	296116	ENSMUSG00000055013	Agap1	ArfGAP with GTPase domain, ankyrin repeat and PH domain 1
66	chr1	89918063	89918240	178	4	-0.0143368	Distal Intergenic	89927962	89931176	3215	2	uc007bzb.1	12936	ENSMUSG00000034486	Gbx2	gastrulation brain homeobox 2
67	chr1	89928771	89928924	154	6	0.0293158	Promoter (2-3kb)	89927962	89931176	3215	2	uc007bzb.1	2252	ENSMUSG00000034486	Gbx2	gastrulation brain homeobox 2
68	chr1	90754236	90754370	135	3	-0.0411895	Distal Intergenic	90791467	90808076	16610	2	uc007bzk.1	53706	ENSMUSG00000048126	Col6a3	collagen, type VI, alpha 3
69	chr1	90953959	90954152	194	3	-0.0636153	Promoter (<=1kb)	90953108	90954012	905	1	uc011wpd.1	851	ENSMUSG00000090550	Prlh	prolactin releasing hormone
70	chr1	91226171	91226297	127	3	0.0309679	Distal Intergenic	91250319	91286025	35707	1	uc007bzy.1	-24022	ENSMUSG00000034343	Ube2f	ubiquitin-conjugating enzyme E2F (putative)
71	chr1	91345247	91345377	131	3	-0.00625626	Exon (uc007cah.1/227357, exon 9 of 9)	91322075	91348303	26229	1	uc007cah.1	23172	ENSMUSG00000049515	Espnl	espin-like
72	chr1	92423814	92423975	162	3	-0.0798494	Distal Intergenic	92464483	92464542	60	2	uc033fko.1	40567	ENSMUSG00000098288	Mir6900	microRNA 6900
73	chr1	105539463	105539603	141	4	0.015683	Intron (uc011wqa.2/27392, intron 9 of 9)	105518422	105569165	50744	2	uc011wqa.2	29562	ENSMUSG00000056536	Pign	phosphatidylinositol glycan anchor biosynthesis, class N
74	chr1	118054387	118054575	189	4	0.0385335	Distal Intergenic	118298517	118311132	12616	2	uc007cib.2	256557	ENSMUSG00000026374	Tsn	translin
75	chr1	119999153	119999328	176	3	0.0601193	Distal Intergenic	119923519	119995210	71692	2	uc011wqu.1	-3943	ENSMUSG00000036962	Cfap221	cilia and flagella associated protein 221
76	chr1	121178044	121178282	239	4	0.00829602	Distal Intergenic	121087405	121120975	33571	1	uc033fkz.1	90639	ENSMUSG00000097881	Celrr	cerebellum expressed regulatory RNA
77	chr1	121551779	121551908	130	3	0.0214715	Downstream (1-2kb)	121553835	121567980	14146	2	uc007cjw.2	16072	ENSMUSG00000001674	Ddx18	DEAD (Asp-Glu-Ala-Asp) box polypeptide 18
78	chr1	121842168	121842238	71	3	0.0147204	Distal Intergenic	121553835	121567980	14146	2	uc007cjw.2	-274188	ENSMUSG00000001674	Ddx18	DEAD (Asp-Glu-Ala-Asp) box polypeptide 18
79	chr1	126454931	126455095	165	3	-0.0609874	Intron (uc007ckk.1/210356, intron 1 of 14)	125913636	126492927	579292	2	uc007ckk.1	37832	ENSMUSG00000049690	Nckap5	NCK-associated protein 5
80	chr1	126997623	126997900	278	4	0.0356961	Distal Intergenic	125913636	126830632	916997	2	uc007ckn.1	-166991	ENSMUSG00000049690	Nckap5	NCK-associated protein 5
81	chr1	131129424	131129688	265	3	-0.0138572	Exon (uc007cmw.1/226419, exon 3 of 3)	131128441	131138234	9794	2	uc007cmw.1	8546	ENSMUSG00000016526	Dyrk3	dual-specificity tyrosine-(Y)-phosphorylation regulated kinase 3
82	chr1	131244663	131244785	123	4	-0.00484733	Promoter (<=1kb)	131176410	131245178	68769	2	uc007cnd.1	393	ENSMUSG00000026430	Rassf5	Ras association (RalGDS/AF-6) domain family member 5
83	chr1	131244803	131245038	236	6	0.0172646	Promoter (<=1kb)	131176410	131245178	68769	2	uc007cnd.1	140	ENSMUSG00000026430	Rassf5	Ras association (RalGDS/AF-6) domain family member 5
84	chr1	131441180	131441357	178	3	-0.0199688	Intron (uc007cng.2/14270, intron 2 of 22)	131285251	131527361	242111	2	uc007cng.2	86004	ENSMUSG00000026425	Srgap2	SLIT-ROBO Rho GTPase activating protein 2
85	chr1	132007827	132007849	23	3	0.0268456	Promoter (<=1kb)	132007605	132023838	16234	1	uc007cob.1	222	ENSMUSG00000026436	Elk4	ELK4, member of ETS oncogene family
86	chr1	132115233	132116892	1660	3	-0.0328194	Exon (uc007coh.2/18557, exon 11 of 16)	132113547	132139685	26139	2	uc007coh.2	22793	ENSMUSG00000026437	Cdk18	cyclin-dependent kinase 18
87	chr1	132233624	132233880	257	5	0.0177184	Intron (uc007coj.2/213409, intron 3 of 3)	132191436	132257382	65947	1	uc007coj.2	42188	ENSMUSG00000079330	Lemd1	LEM domain containing 1
88	chr1	132265835	132266010	176	3	-0.0100529	Distal Intergenic	132298626	132307357	8732	1	uc007con.1	-32616	ENSMUSG00000042115	Klhdc8a	kelch domain containing 8A
89	chr1	132357477	132357606	130	3	0.0596798	3' UTR	132356315	132367948	11634	2	uc007cor.2	10342	ENSMUSG00000042066	Tmcc2	transmembrane and coiled-coil domains 2
90	chr1	133071739	133077162	5424	7	-0.0736844	Exon (uc007cpr.1/240752, exon 6 of 12)	133046012	133081337	35326	1	uc007cpr.1	25727	ENSMUSG00000026447	Pik3c2b	phosphatidylinositol-4-phosphate 3-kinase catalytic subunit type 2 beta
91	chr1	133086861	133087024	164	4	-0.0130867	Exon (uc011wry.1/240752, exon 15 of 33)	133046012	133108688	62677	1	uc011wry.1	40849	ENSMUSG00000026447	Pik3c2b	phosphatidylinositol-4-phosphate 3-kinase catalytic subunit type 2 beta
92	chr1	133118537	133127575	9039	3	0.0166031	Distal Intergenic	133131166	133139800	8635	1	uc007cpt.2	-3591	ENSMUSG00000046062	Ppp1r15b	protein phosphatase 1, regulatory subunit 15B
93	chr1	133256495	133260154	3660	3	-0.0148682	5' UTR	133249852	133269808	19957	2	uc007cpw.2	9654	ENSMUSG00000101693	Gm19461	predicted gene, 19461
94	chr1	133274095	133278279	4185	4	-0.0164436	Exon (uc007cpu.2/240753, exon 9 of 27)	133246097	133303435	57339	1	uc007cpu.2	27998	ENSMUSG00000041757	Plekha6	pleckstrin homology domain containing, family A member 6
95	chr1	133312812	133320887	8076	6	-0.00395445	Promoter (2-3kb)	133309823	133329722	19900	1	uc007cqb.1	2989	ENSMUSG00000116158	Kiss1	KiSS-1 metastasis-suppressor
96	chr1	133729720	133729841	122	4	0.00493579	Exon (uc007cqu.3/381290, exon 11 of 21)	133702674	133753749	51076	2	uc007cqu.3	23908	ENSMUSG00000026463	Atp2b4	ATPase, Ca++ transporting, plasma membrane 4
97	chr1	133961892	133962032	141	3	0.0290055	Distal Intergenic	133910304	133921401	11098	2	uc007crc.3	-40491	ENSMUSG00000041577	Prelp	proline arginine-rich end leucine-rich repeat
98	chr1	134997360	134997521	162	3	0.0444623	Intron (uc007csq.1/329252, intron 14 of 17)	134986353	135105276	118924	2	uc007csq.1	107755	ENSMUSG00000042793	Lgr6	leucine-rich repeat-containing G protein-coupled receptor 6
99	chr1	135172361	135181984	9624	3	-0.031365	Distal Intergenic	135160250	135167681	7432	2	uc007csv.2	-4680	ENSMUSG00000026424	Gpr37l1	G protein-coupled receptor 37-like 1
100	chr1	135262876	135263068	193	3	0.0299935	3' UTR	135262699	135284084	21386	2	uc007csy.2	21016	ENSMUSG00000041926	Rnpep	arginyl aminopeptidase (aminopeptidase B)
101	chr1	135324839	135325031	193	3	0.0184708	Promoter (<=1kb)	135324813	135368065	43253	1	uc007cta.1	26	ENSMUSG00000048096	Lmod1	leiomodin 1 (smooth muscle)
102	chr1	136260669	136260877	209	6	0.045098	Promoter (<=1kb)	136258914	136260873	1960	2	uc011wsy.1	0	ENSMUSG00000052759	Gpr25	G protein-coupled receptor 25
103	chr1	136789358	136789548	191	4	0.0213263	Exon (uc007cuz.1/uc007cuz.1, exon 1 of 1)	136696211	136725728	29518	1	uc007cuy.1	93147	NA	Platr22	pluripotency associated transcript 22
104	chr1	143773526	143776634	3109	3	-0.00400772	Promoter (<=1kb)	143750790	143777051	26262	2	uc007cxd.2	417	ENSMUSG00000018199	Trove2	TROVE domain family, member 2
105	chr1	148190455	148190809	355	4	0.0160339	Distal Intergenic	146497738	146517554	19817	1	uc007cxr.1	1692717	ENSMUSG00000035131	Brinp3	bone morphogenetic protein/retinoic acid inducible neural specific 3
106	chr1	151250539	151250719	181	3	-0.0916158	Distal Intergenic	151344498	151356798	12301	1	uc007cym.1	-93779	ENSMUSG00000023150	Ivns1abp	influenza virus NS1A binding protein
107	chr1	152796548	152796681	134	3	0.0314497	Distal Intergenic	152800153	152836990	36838	1	uc007czm.2	-3472	ENSMUSG00000026480	Ncf2	neutrophil cytosolic factor 2
108	chr1	153048009	153048205	197	4	-0.00499725	Intron (uc007czq.1/226518, intron 1 of 10)	152955101	153119261	164161	1	uc007czq.1	92908	ENSMUSG00000042751	Nmnat2	nicotinamide nucleotide adenylyltransferase 2
109	chr1	153247073	153247289	217	3	-0.00571927	Exon (uc007czu.1/226519, exon 12 of 28)	153218922	153332786	113865	2	uc007czu.1	85497	ENSMUSG00000026478	Lamc1	laminin, gamma 1
110	chr1	153333487	153333544	58	3	0.0226397	Promoter (<=1kb)	153218922	153332786	113865	2	uc007czu.1	-701	ENSMUSG00000026478	Lamc1	laminin, gamma 1
111	chr1	153653024	153653289	266	3	0.00897419	Promoter (<=1kb)	153653037	153697665	44629	1	uc007dad.1	0	ENSMUSG00000042671	Rgs8	regulator of G-protein signaling 8
112	chr1	153838062	153844218	6157	4	0.0224243	Promoter (<=1kb)	153779387	153844141	64755	2	uc029quf.1	0	ENSMUSG00000042641	Rgsl1	regulator of G-protein signaling like 1
113	chr1	155047428	155047587	160	5	0.00185765	Distal Intergenic	155063523	155083264	19742	2	uc007daw.1	35677	ENSMUSG00000096950	Gm9530	predicted gene 9530
114	chr1	155083463	155083526	64	3	-0.0103288	Promoter (<=1kb)	155063523	155083264	19742	2	uc007daw.1	-199	ENSMUSG00000096950	Gm9530	predicted gene 9530
115	chr1	156543077	156543353	277	3	-0.0621448	Distal Intergenic	156558787	156649619	90833	1	uc007dcl.2	-15434	ENSMUSG00000026596	Abl2	v-abl Abelson murine leukemia viral oncogene 2 (arg, Abelson-related gene)
116	chr1	157450094	157450121	28	5	0.115527	Distal Intergenic	157458582	157488733	30152	1	uc007ddj.1	-8461	ENSMUSG00000033488	Cryzl2	crystallin zeta like 2
117	chr1	157526066	157526314	249	4	0.0510291	Promoter (<=1kb)	157526170	157568425	42256	1	uc007ddn.3	0	ENSMUSG00000026589	Sec16b	SEC16 homolog B (S. cerevisiae)
118	chr1	159390224	159390426	203	3	-0.0165571	Distal Intergenic	159340307	159340424	118	1	uc011wul.1	49917	ENSMUSG00000089536	Scarna3a	small Cajal body-specific RNA 3A
119	chr1	159984908	159985081	174	3	0.0371651	Distal Intergenic	160044380	160072782	28403	1	uc007deb.2	-59299	ENSMUSG00000090394	4930523C07Rik	RIKEN cDNA 4930523C07 gene
120	chr1	161020133	161020327	195	3	-0.0115802	Exon (uc007deo.1/240869, exon 5 of 7)	161008794	161034848	26055	2	uc007deo.1	14521	ENSMUSG00000043467	Zbtb37	zinc finger and BTB domain containing 37
121	chr1	162556666	162556844	179	3	-0.0114798	Distal Intergenic	162543636	162548345	4710	2	uc007dgj.1	-8321	ENSMUSG00000026694	Mettl13	methyltransferase like 13
122	chr1	164128558	164128735	178	3	-0.00734964	Intron (uc007dhz.2/20344, intron 5 of 15)	164115264	164150026	34763	1	uc007dhz.2	13294	ENSMUSG00000026580	Selp	selectin, platelet
123	chr1	166238596	166238711	116	7	0.0312986	Promoter (<=1kb)	166201385	166238744	37360	2	uc007dkk.1	33	ENSMUSG00000040629	Mael	maelstrom spermatogenic transposon silencer
124	chr1	167340298	167340368	71	4	-0.00109676	Distal Intergenic	167349991	167368530	18540	1	uc007dkx.1	-9623	ENSMUSG00000026687	Aldh9a1	aldehyde dehydrogenase 9, subfamily A1
125	chr1	167499158	167499331	174	3	0.0671048	Distal Intergenic	167445675	167466780	21106	2	uc007dkz.1	-32378	ENSMUSG00000040485	Lrrc52	leucine rich repeat containing 52
126	chr1	168139162	168139323	162	3	-0.0371698	Intron (uc007dld.2/18514, intron 7 of 7)	168119364	168432169	312806	2	uc007dld.2	292846	ENSMUSG00000052534	Pbx1	pre B cell leukemia homeobox 1
127	chr1	171160026	171160287	262	5	-0.00792955	3' UTR	171150713	171161130	10418	1	uc007dnc.2	9313	ENSMUSG00000056569	Mpz	myelin protein zero
128	chr1	171196087	171196456	370	5	0.0228579	Promoter (<=1kb)	171173264	171196286	23023	2	uc009uzy.1	0	ENSMUSG00000038370	Pcp4l1	Purkinje cell protein 4-like 1
129	chr1	171217633	171217769	137	4	0.0194165	3' UTR	171213970	171218845	4876	1	uc007dnf.2	3663	ENSMUSG00000005677	Nr1i3	nuclear receptor subfamily 1, group I, member 3
130	chr1	171238648	171238750	103	3	-0.0441157	Exon (uc007dnm.2/226646, exon 5 of 13)	171234853	171247122	12270	2	uc007dnm.2	8372	ENSMUSG00000013593	Ndufs2	NADH:ubiquinone oxidoreductase core subunit S2
131	chr1	171285299	171285416	118	3	-0.00608981	Promoter (<=1kb)	171283015	171285384	2370	2	uc007dnu.1	0	ENSMUSG00000053483	Usp21	ubiquitin specific peptidase 21
132	chr1	172053945	172054240	296	8	0.0478773	Exon (uc007dpj.2/18071, exon 2 of 2)	172052292	172057596	5305	2	uc007dpj.2	3356	ENSMUSG00000051251	Nhlh1	nescient helix loop helix 1
133	chr1	172540805	172540991	187	3	-0.00444548	Intron (uc007dqq.2/71870, intron 9 of 11)	172521130	172545870	24741	1	uc007dqq.2	19675	ENSMUSG00000026546	Cfap45	cilia and flagella associated protein 45
134	chr1	174503274	174503616	343	3	0.00617913	Promoter (1-2kb)	174501825	174822729	320905	1	uc007dtd.2	1449	ENSMUSG00000028354	Fmn2	formin 2
135	chr1	177640614	177640820	207	3	0.114543	Promoter (2-3kb)	177641542	177642943	1402	2	uc007duq.2	2123	ENSMUSG00000101746	2310043L19Rik	RIKEN cDNA 2310043L19 gene
136	chr1	178226068	178226227	160	3	-0.00267892	Intron (uc007dux.2/78825, intron 1 of 4)	178187417	178252598	65182	1	uc007dux.2	38651	ENSMUSG00000026502	Desi2	desumoylating isopeptidase 2
137	chr1	178991364	178991489	126	3	-0.0811243	Intron (uc007dvj.2/69726, intron 10 of 11)	178955031	179518003	562973	2	uc007dvj.2	526514	ENSMUSG00000055067	Smyd3	SET and MYND domain containing 3
138	chr1	179959583	179959647	65	3	0.00304549	Promoter (1-2kb)	179961089	180101272	140184	1	uc007dvs.2	-1442	ENSMUSG00000026490	Cdc42bpa	CDC42 binding protein kinase alpha
139	chr1	180401344	180401904	561	4	-0.0104402	Intron (uc007dwg.1/320404, intron 2 of 7)	180330476	180423659	93184	1	uc007dwg.1	70868	ENSMUSG00000038855	Itpkb	inositol 1,4,5-trisphosphate 3-kinase B
140	chr1	180872037	180878755	6719	4	0.00454447	Distal Intergenic	180893108	180899107	6000	1	uc007dwu.2	-14353	ENSMUSG00000066652	Lefty2	left-right determination factor 2
141	chr1	180929079	180929278	200	3	0.0428542	Distal Intergenic	180935039	180938401	3363	1	uc007dww.1	-5761	ENSMUSG00000038793	Lefty1	left right determination factor 1
142	chr1	180977485	180977610	126	3	0.00192587	Distal Intergenic	180944082	180975104	31023	1	uc007dwy.1	33403	ENSMUSG00000026519	Tmem63a	transmembrane protein 63a
143	chr1	182140286	182140335	50	3	0.00850878	Distal Intergenic	182124737	182132415	7679	1	uc007dxv.2	15549	ENSMUSG00000026511	Srp9	signal recognition particle 9
144	chr1	182731564	182731728	165	3	0.0253576	Distal Intergenic	182747126	182749180	2055	2	uc007dyj.1	17452	ENSMUSG00000043429	Ccdc185	coiled-coil domain containing 185
145	chr1	183359841	183359986	146	4	0.024368	Intron (uc057khq.1/338366, intron 3 of 25)	183326236	183369565	43330	2	uc057khq.1	9579	ENSMUSG00000056050	Mia3	melanoma inhibitory activity 3
146	chr1	184033313	184033483	171	4	-0.0130064	Promoter (<=1kb)	184033032	184033998	967	2	uc011wxw.1	515	ENSMUSG00000044854	1700056E22Rik	RIKEN cDNA 1700056E22 gene
147	chr1	184035047	184035141	95	3	0.0231806	Promoter (<=1kb)	184034461	184075636	41176	1	uc007dym.1	586	ENSMUSG00000039384	Dusp10	dual specificity phosphatase 10
148	chr1	184426944	184427219	276	3	0.026047	Distal Intergenic	184527841	184557691	29851	2	uc029qvb.1	130472	ENSMUSG00000101574	1700112H15Rik	RIKEN cDNA 1700112H15 gene
149	chr1	184615180	184615383	204	3	0.0251455	Distal Intergenic	184527841	184557691	29851	2	uc029qvb.1	-57489	ENSMUSG00000101574	1700112H15Rik	RIKEN cDNA 1700112H15 gene
150	chr1	184782259	184782469	211	4	-0.0213987	Distal Intergenic	184786767	184811300	24534	2	uc007dyp.2	28831	ENSMUSG00000026621	2020-03-01	mitochondrial amidoxime reducing component 1
151	chr1	184810770	184810902	133	3	0.0620129	Promoter (<=1kb)	184786767	184811300	24534	2	uc007dyp.2	398	ENSMUSG00000026621	2020-03-01	mitochondrial amidoxime reducing component 1
152	chr1	184812339	184812501	163	3	-0.00511409	Promoter (1-2kb)	184786767	184811300	24534	2	uc007dyp.2	-1039	ENSMUSG00000026621	2020-03-01	mitochondrial amidoxime reducing component 1
153	chr1	185313080	185313396	317	4	0.0234748	Promoter (<=1kb)	185313319	185313385	67	1	uc011wyb.1	0	ENSMUSG00000065581	Mir194-1	microRNA 194-1
154	chr1	185455091	185455417	327	11	0.00595363	Promoter (<=1kb)	185447116	185455568	8453	2	uc007dzj.1	151	ENSMUSG00000097615	Gm2061	predicted gene 2061
155	chr1	185681660	185681833	174	4	0.042929	Distal Intergenic	185497306	185498014	709	1	uc011wyd.1	184354	ENSMUSG00000102185	5033404E19Rik	NSA2 ribosome biogenesis homolog pseudogene
156	chr1	187609636	187609761	126	4	-0.00846394	Promoter (<=1kb)	187609006	188214884	605879	1	uc007eaa.2	630	ENSMUSG00000026610	Esrrg	estrogen-related receptor gamma
157	chr1	188881914	188882018	105	3	0.0211152	Intron (uc007eaf.2/22283, intron 60 of 70)	188262838	188965041	702204	1	uc007eaf.2	619076	ENSMUSG00000026609	Ush2a	usherin
158	chr1	189755224	189755354	131	3	-0.0558475	Intron (uc007eas.1/19250, intron 1 of 9)	189728268	189840609	112342	1	uc007eas.1	26956	ENSMUSG00000026604	Ptpn14	protein tyrosine phosphatase, non-receptor type 14
159	chr1	189840809	189840904	96	3	0.00438785	Intron (uc007eat.1/19250, intron 10 of 12)	189728268	189852463	124196	1	uc007eat.1	112541	ENSMUSG00000026604	Ptpn14	protein tyrosine phosphatase, non-receptor type 14
160	chr1	189945709	189946259	551	5	0.01026	Distal Intergenic	189880492	189922288	41797	2	uc007eax.1	-23421	ENSMUSG00000026603	Smyd2	SET and MYND domain containing 2
161	chr1	190270009	190270218	210	4	-0.00707302	Distal Intergenic	190121775	190170680	48906	2	uc033fol.2	-99329	ENSMUSG00000010175	Prox1	prospero homeobox 1
162	chr1	190582564	190582705	142	3	-0.0103728	Distal Intergenic	190772879	190834098	61220	2	uc007ebf.1	251393	ENSMUSG00000089872	Rps6kc1	ribosomal protein S6 kinase polypeptide 1
163	chr1	191523450	191574429	50980	6	-0.00750747	Promoter (<=1kb)	191537356	191541562	4207	2	uc007ecj.2	0	ENSMUSG00000037474	Dtl	denticleless E3 ubiquitin protein ligase
164	chr1	192511858	192522792	10935	4	0.012465	3' UTR	192512828	192771219	258392	2	uc007edp.2	248427	ENSMUSG00000037375	Hhat	hedgehog acyltransferase
165	chr1	192798612	192798776	165	3	-0.0101601	Distal Intergenic	192543149	192771219	228071	2	uc007edq.2	-27393	ENSMUSG00000037375	Hhat	hedgehog acyltransferase
166	chr1	193153630	193153826	197	3	0.0835719	Promoter (<=1kb)	193153112	193166868	13757	1	uc007edx.1	518	ENSMUSG00000026638	Irf6	interferon regulatory factor 6
167	chr1	193424087	193424292	206	3	-0.117112	Distal Intergenic	193346346	193370282	23937	2	uc007eel.1	-53805	ENSMUSG00000016179	Camk1g	calcium/calmodulin-dependent protein kinase I gamma
168	chr1	194938949	194939087	139	3	0.00471485	Promoter (<=1kb)	194938821	194961292	22472	1	uc007eep.2	128	ENSMUSG00000016494	Cd34	CD34 antigen
169	chr10	4334773	4334964	192	6	0.0478312	Intron (uc007ehi.2/83397, intron 2 of 3)	4266329	4359471	93143	1	uc007ehi.2	68444	ENSMUSG00000038587	Akap12	A kinase (PRKA) anchor protein (gravin) 12
170	chr10	7154283	7154394	112	3	-0.00146051	Exon (uc007efb.1/215748, exon 3 of 13)	7119062	7212237	93176	2	uc007efb.1	57843	ENSMUSG00000015202	Cnksr3	Cnksr family member 3
171	chr10	8518678	8518785	108	3	0.0106199	Promoter (<=1kb)	8204753	8518825	314073	2	uc007eit.1	40	ENSMUSG00000047712	Ust	uronyl-2-sulfotransferase
172	chr10	8787151	8787249	99	3	0.0219448	Intron (uc007eiu.1/70097, intron 5 of 19)	8722219	8886070	163852	2	uc007eiu.1	98821	ENSMUSG00000015305	Sash1	SAM and SH3 domain containing 1
173	chr10	8862426	8862605	180	3	-0.0147298	Intron (uc007eiu.1/70097, intron 1 of 19)	8722219	8886070	163852	2	uc007eiu.1	23465	ENSMUSG00000015305	Sash1	SAM and SH3 domain containing 1
174	chr10	11850889	11851086	198	3	0.0199383	Distal Intergenic	11343445	11457477	114033	1	uc007ejv.1	507444	ENSMUSG00000055493	Epm2a	epilepsy, progressive myoclonic epilepsy, type 2 gene alpha
175	chr10	13214125	13214438	314	3	-0.0225806	3' UTR	13207717	13324160	116444	2	uc007ekq.2	109722	ENSMUSG00000062866	Phactr2	phosphatase and actin regulator 2
176	chr10	18210942	18211066	125	3	-0.00794333	Promoter (<=1kb)	18129022	18210890	81869	2	uc011xan.1	-52	ENSMUSG00000071392	Ect2l	epithelial cell transforming sequence 2 oncogene-like
177	chr10	18507021	18507071	51	3	-0.0689655	Intron (uc007emh.1/215819, intron 3 of 3)	18407675	18512510	104836	1	uc007emh.1	99346	ENSMUSG00000039835	Nhsl1	NHS-like 1
178	chr10	19002858	19002951	94	3	-0.00833436	Exon (uc007ena.3/21929, exon 8 of 8)	19000910	19011963	11054	2	uc007ena.3	9012	ENSMUSG00000019850	Tnfaip3	tumor necrosis factor, alpha-induced protein 3
179	chr10	19820018	19820121	104	3	-0.0830354	Distal Intergenic	19847917	19851459	3543	2	uc007enk.1	31338	ENSMUSG00000050473	Slc35d3	solute carrier family 35, member D3
180	chr10	20147956	20148459	504	4	-0.024391	Promoter (<=1kb)	20148920	20257538	108619	1	uc007enn.2	-461	ENSMUSG00000019996	Map7	microtubule-associated protein 7
181	chr10	20518684	20518904	221	3	-0.0683	Intron (uc007eoa.3/29863, intron 1 of 12)	20398004	20548128	150125	2	uc007eoa.3	29224	ENSMUSG00000019990	Pde7b	phosphodiesterase 7B
182	chr10	20953027	20953288	262	4	0.00732096	Promoter (<=1kb)	20952547	20966021	13475	1	uc011xbc.1	480	ENSMUSG00000019986	Ahi1	Abelson helper integration site 1
183	chr10	20990973	20991184	212	3	-0.0490784	Intron (uc007eod.2/52906, intron 15 of 23)	20952547	21080429	127883	1	uc007eod.2	38426	ENSMUSG00000019986	Ahi1	Abelson helper integration site 1
184	chr10	21196764	21252398	55635	5	-0.022648	Distal Intergenic	21186944	21188617	1674	1	uc007eok.1	9820	ENSMUSG00000111005	Gm33619	predicted gene, 33619
185	chr10	22645257	22645306	50	3	0.00284773	Promoter (<=1kb)	22645011	22703880	58870	1	uc007epo.2	246	ENSMUSG00000037490	Slc2a12	solute carrier family 2 (facilitated glucose transporter), member 12
186	chr10	22843582	22844097	516	5	-0.0039832	Distal Intergenic	22817263	22820128	2866	2	uc007eps.3	-23454	ENSMUSG00000045680	Tcf21	transcription factor 21
187	chr10	25180033	25180181	149	3	-0.0593444	Intron (uc007erh.2/432442, intron 1 of 1)	25169090	25200045	30956	2	uc007erh.2	19864	ENSMUSG00000039166	Akap7	A kinase (PRKA) anchor protein 7
188	chr10	26313818	26367767	53950	4	-0.00483959	Promoter (<=1kb)	26275452	26352375	76924	2	uc057kif.1	0	ENSMUSG00000039089	L3mbtl3	L3MBTL3 histone methyl-lysine binding protein
189	chr10	26480156	26480345	190	3	0.0619171	Distal Intergenic	26333858	26375971	42114	2	uc007esd.1	-104185	ENSMUSG00000039089	L3mbtl3	L3MBTL3 histone methyl-lysine binding protein
190	chr10	29146744	29146837	94	3	0.00412981	Promoter (2-3kb)	29143996	29199630	55635	1	uc007est.2	2748	ENSMUSG00000038916	Soga3	SOGA family member 3
191	chr10	31657060	31657141	82	3	0.0182051	Distal Intergenic	31501887	31609725	107839	2	uc007etu.2	-47335	ENSMUSG00000063760	Rnf217	ring finger protein 217
192	chr10	33004480	33004616	137	3	-0.00430269	Distal Intergenic	33083483	33196317	112835	1	uc007etz.2	-78867	ENSMUSG00000019787	Trdn	triadin
193	chr10	33624435	33624674	240	5	0.0589964	Promoter (<=1kb)	33512334	33624600	112267	2	uc007eue.1	0	ENSMUSG00000019785	Clvs2	clavesin 2
194	chr10	35619263	35619406	144	3	-0.00420751	Distal Intergenic	36506807	36834397	327591	1	uc007evc.2	-887401	ENSMUSG00000044499	Hs3st5	heparan sulfate (glucosamine) 3-O-sulfotransferase 5
195	chr10	40366795	40366815	21	3	-0.0509607	Intron (uc007ewt.2/78334, intron 1 of 11)	40339564	40483818	144255	1	uc007ewt.2	27231	ENSMUSG00000038481	Cdk19	cyclin-dependent kinase 19
196	chr10	41481041	41481180	140	4	-0.0216564	Exon (uc007exn.2/171580, exon 8 of 24)	41476314	41487030	10717	1	uc007exn.2	4727	ENSMUSG00000019823	Mical1	microtubule associated monooxygenase, calponin and LIM domain containing 1
197	chr10	42026068	42057853	31786	4	-0.0021085	5' UTR	41999810	42018382	18573	2	uc007eyi.2	-7686	ENSMUSG00000071324	Armc2	armadillo repeat containing 2
198	chr10	42740054	42740222	169	4	0.0109042	Distal Intergenic	42761496	42832514	71019	1	uc007eyx.2	-21274	ENSMUSG00000019802	Sec63	SEC63-like (S. cerevisiae)
199	chr10	43021172	43021209	38	3	-0.0616175	Exon (uc007ezf.1/109205, exon 6 of 7)	43002500	43174530	172031	2	uc007ezf.1	153321	ENSMUSG00000038248	Sobp	sine oculis binding protein
200	chr10	43037103	43037353	251	4	-0.0296431	Intron (uc007ezf.1/109205, intron 5 of 6)	43002500	43174530	172031	2	uc007ezf.1	137177	ENSMUSG00000038248	Sobp	sine oculis binding protein
201	chr10	43127804	43128008	205	4	-0.0248582	Exon (uc007ezf.1/109205, exon 4 of 7)	43002500	43174530	172031	2	uc007ezf.1	46522	ENSMUSG00000038248	Sobp	sine oculis binding protein
202	chr10	43478696	43478706	11	3	0.0151648	Promoter (<=1kb)	43479140	43515417	36278	1	uc011xdl.1	-434	ENSMUSG00000038214	Bend3	BEN domain containing 3
203	chr10	44892257	44892621	365	3	-0.0445141	Distal Intergenic	45067214	45158995	91782	1	uc007ezx.1	-174593	ENSMUSG00000019849	Prep	prolyl endopeptidase
204	chr10	45336027	45336180	154	3	0.000945575	Promoter (<=1kb)	45335762	45369708	33947	1	uc007ezz.1	265	ENSMUSG00000071317	Bves	blood vessel epicardial substance
205	chr10	45486412	45486615	204	7	0.00285744	Promoter (<=1kb)	45418363	45486395	68033	2	uc007fab.1	-17	ENSMUSG00000063804	Lin28b	lin-28 homolog B (C. elegans)
206	chr10	47940352	47940480	129	3	0.0242946	Distal Intergenic	49099463	49788754	689292	2	uc007fag.2	1848274	ENSMUSG00000056073	Grik2	glutamate receptor, ionotropic, kainate 2 (beta 2)
207	chr10	50900551	50901072	522	7	0.00698188	Intron (uc007fal.1/20464, intron 1 of 10)	50895651	50989152	93502	1	uc007fal.1	4900	ENSMUSG00000019913	Sim1	single-minded family bHLH transcription factor 1
208	chr10	51444837	51444920	84	3	0.0229192	Distal Intergenic	51480612	51485780	5169	1	uc007fan.2	-35692	ENSMUSG00000112023	Lilr4b	leukocyte immunoglobulin-like receptor, subfamily B, member 4B
209	chr10	52451176	52451296	121	4	0.0290553	Distal Intergenic	52417547	52440192	22646	1	uc007fbi.2	33629	ENSMUSG00000023068	Nus1	NUS1 dehydrodolichyl diphosphate synthase subunit
210	chr10	52705142	52705218	77	3	-0.0169917	Intron (uc007fbk.2/215085, intron 1 of 7)	52690501	53111622	421122	1	uc007fbk.2	14641	ENSMUSG00000038602	Slc35f1	solute carrier family 35, member F1
211	chr10	54075679	54075808	130	3	-0.0102994	Promoter (<=1kb)	53906033	54075709	169677	2	uc011xdx.1	0	ENSMUSG00000003746	Man1a	mannosidase 1, alpha
212	chr10	56115664	56115850	187	7	0.0744632	Exon (uc007fcb.1/73390, exon 2 of 2)	56014293	56228689	214397	2	uc007fca.2	112839	ENSMUSG00000038122	Tbc1d32	TBC1 domain family, member 32
213	chr10	59049498	59049715	218	5	-0.015999	3' UTR	58813359	59050020	236662	1	uc007fdj.2	236139	ENSMUSG00000037990	Sh3rf3	SH3 domain containing ring finger 3
214	chr10	60219402	60219452	51	3	0.0215727	Promoter (<=1kb)	60181527	60219260	37734	2	uc011xeg.2	-142	ENSMUSG00000057337	Chst3	carbohydrate sulfotransferase 3
215	chr10	60592982	60593240	259	4	0.00460082	Intron (uc033fpk.2/22295, intron 7 of 69)	60302750	60696490	393741	2	uc033fpk.2	103250	ENSMUSG00000012819	Cdh23	cadherin 23 (otocadherin)
216	chr10	60918794	60918964	171	3	0.0119835	Distal Intergenic	60923023	60923113	91	1	uc033fpo.1	-4059	ENSMUSG00000099279	Mir6408	microRNA 6408
217	chr10	60936819	60937046	228	3	0.0501672	Promoter (1-2kb)	60928226	60938132	9907	2	uc007ffg.4	1086	ENSMUSG00000037247	Pldi	polymorphic derived intron containing
218	chr10	61626125	61626284	160	3	0.0386061	Exon (uc007fgd.2/237362, exon 4 of 4)	61595484	61626385	30902	1	uc007fgd.2	30641	ENSMUSG00000020090	Npffr1	neuropeptide FF receptor 1
219	chr10	61928747	61929178	432	3	-0.0107498	Intron (uc007fgn.2/12817, intron 2 of 40)	61838234	61979108	140875	2	uc007fgn.2	49930	ENSMUSG00000058806	Col13a1	collagen, type XIII, alpha 1
220	chr10	62109053	62110798	1746	3	-0.0475991	Promoter (<=1kb)	62107656	62111013	3358	2	uc007fgs.1	215	ENSMUSG00000020083	Fam241b	family with sequence similarity 241, member B
221	chr10	62133528	62133880	353	8	0.00930797	Promoter (<=1kb)	62133090	62134763	1674	1	uc007fgu.1	438	ENSMUSG00000044312	Neurog3	neurogenin 3
222	chr10	62187805	62188055	251	4	0.00164204	3' UTR	62185396	62231218	45823	2	uc007fgv.1	43163	ENSMUSG00000037031	Tspan15	tetraspanin 15
223	chr10	62230773	62230972	200	4	0.00489489	Promoter (<=1kb)	62185396	62231218	45823	2	uc007fgv.1	246	ENSMUSG00000037031	Tspan15	tetraspanin 15
224	chr10	62393775	62393856	82	3	0.0084826	Exon (uc007fhc.1/216019, exon 15 of 18)	62383137	62422457	39321	2	uc007fhc.1	28601	ENSMUSG00000020080	Hkdc1	hexokinase domain containing 1
225	chr10	62982348	62982530	183	3	-0.0606113	Promoter (2-3kb)	62980223	62990293	10071	1	uc007fjl.1	2125	ENSMUSG00000020070	Rufy2	RUN and FYVE domain-containing 2
226	chr10	66335883	66366909	31027	5	0.0226477	Distal Intergenic	66145296	66179514	34219	1	uc007fko.1	190587	ENSMUSG00000112210	4930407I19Rik	RIKEN cDNA 4930407I19 gene
227	chr10	66694612	66694790	179	3	-0.0329658	Exon (uc007fks.1/uc007fks.1, exon 1 of 1)	66915636	66920258	4623	2	uc057kiz.1	225468	NA	1110002J07Rik	RIKEN cDNA 1110002J07 gene
228	chr10	66697790	66697982	193	3	-8.5926e-05	Exon (uc007flo.1/uc007flo.1, exon 1 of 1)	66915636	66920258	4623	2	uc057kiz.1	222276	NA	1110002J07Rik	RIKEN cDNA 1110002J07 gene
229	chr10	67003315	67003451	137	6	0.0118968	Promoter (1-2kb)	67005075	67041326	36252	1	uc007flp.1	-1624	ENSMUSG00000112925	Gm31763	predicted gene, 31763
230	chr10	67029816	67030067	252	3	-0.0720062	Exon (uc007flp.1/102634101, exon 3 of 7)	67005075	67041326	36252	1	uc007flp.1	24741	ENSMUSG00000112925	Gm31763	predicted gene, 31763
231	chr10	68092975	68093082	108	3	-0.0457896	3' UTR	68095593	68136626	41034	2	uc007fmf.1	43544	ENSMUSG00000019947	Arid5b	AT rich interactive domain 5B (MRF1-like)
232	chr10	70081867	70082067	201	3	0.00185348	Distal Intergenic	70097121	70193200	96080	1	uc011xfv.1	-15054	ENSMUSG00000048701	Ccdc6	coiled-coil domain containing 6
233	chr10	70599892	70600103	212	10	0.0341245	Promoter (<=1kb)	70567821	70599291	31471	2	uc007fob.2	-601	ENSMUSG00000037747	Phyhipl	phytanoyl-CoA hydroxylase interacting protein-like
234	chr10	70971318	70971388	71	3	-0.131644	Intron (uc033fpy.2/83675, intron 3 of 21)	70925086	71146860	221775	2	uc033fpy.2	175472	ENSMUSG00000014329	Bicc1	BicC family RNA binding protein 1
235	chr10	75037257	75037299	43	3	0.01514	Promoter (<=1kb)	75037089	75048788	11700	1	uc007fpw.1	168	ENSMUSG00000020175	Rab36	RAB36, member RAS oncogene family
236	chr10	75316883	75316968	86	3	0.0171923	Promoter (<=1kb)	75316877	75334792	17916	1	uc007fqh.2	6	ENSMUSG00000020178	Adora2a	adenosine A2a receptor
237	chr10	75327957	75328109	153	3	0.0654818	Intron (uc007fqh.2/11540, intron 2 of 2)	75316877	75334792	17916	1	uc007fqh.2	11080	ENSMUSG00000020178	Adora2a	adenosine A2a receptor
238	chr10	75424606	75424811	206	3	0.0468425	Intron (uc007fqj.2/103149, intron 4 of 9)	75406911	75441679	34769	1	uc007fqj.2	17695	ENSMUSG00000033427	Upb1	ureidopropionase, beta
239	chr10	75931757	75931968	212	3	0.00712199	Promoter (<=1kb)	75923222	75932502	9281	2	uc007fto.2	534	ENSMUSG00000000901	Mmp11	matrix metallopeptidase 11
240	chr10	76211093	76211330	238	3	0.00784323	Intron (uc007ftz.2/15468, intron 7 of 10)	76207226	76237865	30640	2	uc007ftz.2	26535	ENSMUSG00000020230	Prmt2	protein arginine N-methyltransferase 2
241	chr10	76294474	76294610	137	4	0.0221817	Exon (uc029qzl.2/64451, exon 8 of 30)	76263049	76302295	39247	2	uc029qzl.2	7685	ENSMUSG00000020231	Dip2a	disco interacting protein 2 homolog A
242	chr10	77072959	77073070	112	3	0.0594201	Exon (uc007fvg.1/12822, exon 17 of 41)	77052179	77113705	61527	2	uc007fvg.1	40635	ENSMUSG00000001435	Col18a1	collagen, type XVIII, alpha 1
243	chr10	77081166	77081388	223	3	0.0128174	Exon (uc007fvg.1/12822, exon 6 of 41)	77052179	77113705	61527	2	uc007fvg.1	32317	ENSMUSG00000001435	Col18a1	collagen, type XVIII, alpha 1
244	chr10	78592382	78592495	114	4	-0.0281898	Promoter (<=1kb)	78584503	78591964	7462	2	uc007fyb.2	-418	ENSMUSG00000032714	Syde1	synapse defective 1, Rho GTPase, homolog 1 (C. elegans)
245	chr10	79338165	79338285	121	3	-0.0160045	Distal Intergenic	79356591	79396766	40176	1	uc009vaa.1	-18306	ENSMUSG00000091468	Vmn2r82	vomeronasal 2, receptor 82
246	chr10	79578465	79578690	226	3	-0.0159696	Intron (uc007fyz.1/21830, intron 7 of 7)	79576477	79587136	10660	2	uc007fyz.1	8446	ENSMUSG00000020317	Theg	testicular haploid expressed gene
247	chr10	79708852	79708954	103	3	-0.0693829	Exon (uc007fzl.1/12215, exon 2 of 8)	79704358	79711979	7622	1	uc007fzl.1	4494	ENSMUSG00000023175	Bsg	basigin
248	chr10	79816733	79816835	103	4	-0.00332793	3' UTR	79793572	79817398	23827	1	uc007fzv.2	23161	ENSMUSG00000035863	Palm	paralemmin
249	chr10	79822190	79822620	431	4	0.0316584	Promoter (1-2kb)	79821021	79830452	9432	1	uc007fzy.1	1169	ENSMUSG00000035852	Misp	mitotic spindle positioning
250	chr10	79895573	79899494	3922	6	-0.00854861	Exon (uc007gak.2/216154, exon 8 of 15)	79894707	79908938	14232	2	uc007gak.2	9444	ENSMUSG00000013833	Med16	mediator complex subunit 16
251	chr10	79935448	79935590	143	4	0.0257604	Intron (uc007gap.2/13496, intron 3 of 8)	79927043	79955018	27976	1	uc007gap.2	8405	ENSMUSG00000019564	Arid3a	AT rich interactive domain 3A (BRIGHT-like)
252	chr10	79988812	79988972	161	4	-0.000390711	Promoter (<=1kb)	79988600	79995400	6801	1	uc007gaz.1	212	ENSMUSG00000004665	Cnn2	calponin 2
253	chr10	80028593	80028932	340	5	0.00824393	Exon (uc007gbd.2/70719, exon 20 of 23)	80016672	80031471	14800	1	uc007gbd.2	11921	ENSMUSG00000035697	Arhgap45	Rho GTPase activating protein 45
254	chr10	80086486	80086611	126	3	0.0309979	Intron (uc007gbm.1/216161, intron 1 of 31)	80057014	80101187	44174	2	uc007gbm.1	14576	ENSMUSG00000035673	Sbno2	strawberry notch 2
255	chr10	80306353	80307496	1144	5	0.00830817	Exon (uc007gcp.1/23805, exon 8 of 14)	80301820	80318256	16437	1	uc007gcp.1	4533	ENSMUSG00000020135	Apc2	adenomatosis polyposis coli 2
256	chr10	80380990	80381146	157	3	0.00417923	3' UTR	80380355	80387651	7297	2	uc007gcz.1	6505	ENSMUSG00000048696	Mex3d	mex3 RNA binding family member D
257	chr10	80433261	80433385	125	3	0.0206078	Promoter (<=1kb)	80409165	80433653	24489	2	uc007gdf.2	268	ENSMUSG00000020167	Tcf3	transcription factor 3
258	chr10	80497148	80497280	133	3	0.00224541	Promoter (2-3kb)	80494906	80517266	22361	1	uc007gdn.2	2242	ENSMUSG00000045518	Onecut3	one cut domain, family member 3
259	chr10	80534822	80534972	151	4	-0.0204022	Intron (uc007gdo.1/67331, intron 4 of 27)	80519585	80539124	19540	2	uc007gdo.1	4152	ENSMUSG00000003341	Atp8b3	ATPase, class I, type 8B, member 3
260	chr10	80834350	80834443	94	3	0.00703367	Exon (uc007gey.3/237403, exon 2 of 2)	80832801	80844039	11239	2	uc007gey.3	9596	ENSMUSG00000051067	Lingo3	leucine rich repeat and Ig domain containing 3
261	chr10	80898081	80898173	93	4	0.0579571	Exon (uc011xja.1/432478, exon 16 of 18)	80879816	80899494	19679	1	uc011xja.1	18265	ENSMUSG00000059406	Tmprss9	transmembrane protease, serine 9
262	chr10	81045396	81045560	165	3	0.0871481	Intron (uc007gft.1/52551, intron 11 of 11)	81044073	81060154	16082	2	uc007gft.1	14594	ENSMUSG00000004937	Sgta	small glutamine-rich tetratricopeptide repeat (TPR)-containing, alpha
263	chr10	81154026	81154365	340	6	-0.0202617	3' UTR	81153961	81167720	13760	2	uc007ggc.4	13355	ENSMUSG00000004934	Pias4	protein inhibitor of activated STAT 4
264	chr10	81257630	81257780	151	3	-0.00478479	Intron (uc007ggt.1/17179, intron 1 of 12)	81252935	81262981	10047	1	uc007ggt.1	4695	ENSMUSG00000004933	Matk	megakaryocyte-associated tyrosine kinase
265	chr10	81349411	81349467	57	3	-0.0329244	Promoter (<=1kb)	81346046	81350369	4324	2	uc007ghj.2	902	ENSMUSG00000020232	Hmg20b	high mobility group 20B
266	chr10	81363995	81364250	256	7	0.0419954	Promoter (1-2kb)	81364024	81365820	1797	2	uc007ghq.2	1570	ENSMUSG00000020234	4930404N11Rik	RIKEN cDNA 4930404N11 gene
267	chr10	81387102	81387295	194	3	-0.000286357	Promoter (2-3kb)	81384428	81388352	3925	1	uc007ghu.2	2674	ENSMUSG00000078440	Dohh	deoxyhypusine hydroxylase/monooxygenase
268	chr10	81401248	81401463	216	5	-0.0384312	Intron (uc007ghx.1/18029, intron 7 of 7)	81396191	81420798	24608	2	uc007ghx.1	19335	ENSMUSG00000055053	Nfic	nuclear factor I/C
269	chr10	81407624	81407806	183	3	-0.0270583	Exon (uc007ghx.1/18029, exon 5 of 8)	81396191	81420798	24608	2	uc007ghx.1	12992	ENSMUSG00000055053	Nfic	nuclear factor I/C
270	chr10	82814221	82814286	66	3	-0.0795909	Promoter (2-3kb)	82812123	82824242	12120	1	uc007gjx.1	2098	ENSMUSG00000056821	1700028I16Rik	RIKEN cDNA 1700028I16 gene
271	chr10	82824670	82824757	88	3	0.0225532	Distal Intergenic	82833951	82897724	63774	1	uc007gjy.1	-9194	ENSMUSG00000020250	Txnrd1	thioredoxin reductase 1
272	chr10	83414395	83414607	213	3	0.0112097	Distal Intergenic	83360221	83368835	8615	1	uc007gkg.2	54174	ENSMUSG00000020255	D10Wsu102e	DNA segment, Chr 10, Wayne State University 102, expressed
273	chr10	83706859	83707178	320	4	0.00693724	Distal Intergenic	83722865	83762762	39898	1	uc007gkm.2	-15687	ENSMUSG00000087651	1500009L16Rik	RIKEN cDNA 1500009L16 gene
274	chr10	84727106	84727309	204	3	0.00450622	3' UTR	84622437	84727178	104742	1	uc007gku.1	104669	ENSMUSG00000034453	Polr3b	polymerase (RNA) III (DNA directed) polypeptide B
275	chr10	85271383	85271575	193	3	0.0371913	Distal Intergenic	85131700	85185054	53355	2	uc007gle.1	-86329	ENSMUSG00000020038	Cry1	cryptochrome 1 (photolyase-like)
276	chr10	85640409	85640622	214	4	0.0655205	Exon (uc007glg.2/74007, exon 12 of 17)	85386814	85660292	273479	1	uc007glg.2	253595	ENSMUSG00000020042	Btbd11	BTB (POZ) domain containing 11
277	chr10	85927964	85928096	133	3	-0.000711607	Promoter (<=1kb)	85928491	85929647	1157	1	uc011xkr.1	-395	ENSMUSG00000085111	Ascl4	achaete-scute family bHLH transcription factor 4
278	chr10	90135181	90135390	210	7	-0.00890048	Intron (uc057kjj.1/77531, intron 8 of 25)	89873509	90972985	1099477	1	uc057kjj.1	261672	ENSMUSG00000058589	Anks1b	ankyrin repeat and sterile alpha motif domain containing 1B
279	chr10	90603032	90603253	222	4	-0.00511498	Intron (uc057kjj.1/77531, intron 15 of 25)	89873509	90972985	1099477	1	uc057kjj.1	729523	ENSMUSG00000058589	Anks1b	ankyrin repeat and sterile alpha motif domain containing 1B
280	chr10	93276577	93276677	101	3	-0.0575473	Intron (uc011xlr.2/13713, intron 2 of 5)	93247416	93311159	63744	2	uc011xlr.2	34482	ENSMUSG00000008398	Elk3	ELK3, member of ETS oncogene family
281	chr10	93642136	93642274	139	4	0.00217712	Promoter (1-2kb)	93641049	93745972	104924	1	uc007gux.2	1087	ENSMUSG00000020019	Ntn4	netrin 4
282	chr10	94378155	94378216	62	3	-0.0631434	Intron (uc007gvs.1/319880, intron 1 of 1)	94311949	94430871	118923	1	uc007gvs.1	66206	ENSMUSG00000020023	Tmcc3	transmembrane and coiled coil domains 3
283	chr10	95264915	95265058	144	7	-0.0539839	Intron (uc007gwa.1/12905, intron 1 of 1)	95174746	95322965	148220	2	uc007gwa.1	57907	ENSMUSG00000045867	Cradd	CASP2 and RIPK1 domain containing adaptor with death domain
284	chr10	95411094	95411285	192	3	0.0519933	Intron (uc007gwf.2/uc007gwf.2, intron 1 of 4)	95411490	95415283	3794	2	uc011xmb.1	3998	ENSMUSG00000020027	Socs2	suppressor of cytokine signaling 2
285	chr10	96661887	96662057	171	3	0.0148376	Distal Intergenic	96617001	96622813	5813	1	uc007gww.3	44886	ENSMUSG00000036478	Btg1	B cell translocation gene 1, anti-proliferative
286	chr10	99017413	99017613	201	4	-0.00244366	Intron (uc007gxf.2/67972, intron 19 of 20)	98915152	99026143	110992	1	uc007gxf.2	102261	ENSMUSG00000019943	Atp2b1	ATPase, Ca++ transporting, plasma membrane 1
287	chr10	99136791	99136830	40	3	-0.170185	Intron (uc007gxh.1/382406, intron 4 of 11)	99107171	99197988	90818	1	uc007gxh.1	29620	ENSMUSG00000019952	Poc1b	POC1 centriolar protein B
288	chr10	99203677	99203790	114	4	-0.0977931	Distal Intergenic	99263231	99267489	4259	1	uc007gxk.2	-59441	ENSMUSG00000019960	Dusp6	dual specificity phosphatase 6
289	chr10	99599876	99600031	156	3	-0.0317661	Distal Intergenic	99609171	99658134	48964	1	uc007gxn.1	-9140	ENSMUSG00000111962	Gm20110	predicted gene, 20110
290	chr10	100016048	100016154	107	3	-0.0371472	Promoter (<=1kb)	100015824	100089271	73448	1	uc057kjk.1	224	ENSMUSG00000019966	Kitl	kit ligand
291	chr10	106469125	106469327	203	3	-0.018253	Promoter (<=1kb)	106470310	106933468	463159	1	uc007gyr.2	-983	ENSMUSG00000053825	Ppfia2	protein tyrosine phosphatase, receptor type, f polypeptide (PTPRF), interacting protein (liprin), alpha 2
292	chr10	108184006	108184100	95	3	-0.0953949	Intron (uc007gzc.1/17931, intron 1 of 25)	108162400	108277575	115176	1	uc007gzc.1	21606	ENSMUSG00000019907	Ppp1r12a	protein phosphatase 1, regulatory subunit 12A
293	chr10	108345373	108345563	191	4	-0.0534618	Intron (uc007gzf.1/114774, intron 2 of 6)	108332189	108414391	82203	1	uc007gzf.1	13184	ENSMUSG00000035873	Pawr	PRKC, apoptosis, WT1, regulator
294	chr10	110347931	110348023	93	3	0.00169937	Distal Intergenic	110600650	110615961	15312	1	uc007gzm.1	-252627	ENSMUSG00000112398	9230102K24Rik	RIKEN cDNA 9230102K24 gene
295	chr10	114119310	114119507	198	3	0.0137562	Distal Intergenic	114398821	114801370	402550	2	uc007hat.2	681863	ENSMUSG00000050663	Trhde	TRH-degrading enzyme
296	chr10	114801860	114802193	334	5	-0.00242143	Promoter (<=1kb)	114787494	114801370	13877	2	uc007hav.2	-490	ENSMUSG00000050663	Trhde	TRH-degrading enzyme
297	chr10	115564574	115564704	131	3	0.0207593	Intron (uc007hbi.1/14160, intron 1 of 17)	115450314	115587780	137467	2	uc007hbi.1	23076	ENSMUSG00000020140	Lgr5	leucine rich repeat containing G protein coupled receptor 5
298	chr10	116754940	116755071	132	4	-0.0425096	Distal Intergenic	116729253	116739760	10508	1	uc056yih.1	25687	ENSMUSG00000112924	4930579P08Rik	RIKEN cDNA 4930579P08 gene
299	chr10	117229916	117230151	236	5	0.145879	Downstream (2-3kb)	117215141	117224507	9367	2	uc011xnn.1	-5409	ENSMUSG00000020171	Yeats4	YEATS domain containing 4
300	chr10	117435244	117435413	170	3	-0.0103323	Distal Intergenic	117446024	117447435	1412	2	uc007hdh.1	12022	ENSMUSG00000112344	Gm32141	predicted gene, 32141
301	chr10	117762906	117763097	192	3	0.0159432	Intron (uc007hdo.1/103468, intron 21 of 27)	117750643	117792705	42063	2	uc007hdo.1	29608	ENSMUSG00000052798	Nup107	nucleoporin 107
302	chr10	117859678	117859910	233	3	-0.0447416	Distal Intergenic	117814597	117845974	31378	2	uc007hdr.1	-13704	ENSMUSG00000052681	Rap1b	RAS related protein 1b
303	chr10	117908358	117908582	225	3	0.0429693	Distal Intergenic	117925459	117948307	22849	1	uc029rfv.1	-16877	ENSMUSG00000112500	4933411E08Rik	RIKEN cDNA 4933411E08 gene
304	chr10	118169374	118169460	87	3	0.083191	Distal Intergenic	118141787	118168999	27213	1	uc011xns.1	27587	ENSMUSG00000020212	Mdm1	transformed mouse 3T3 cell double minute 1
305	chr10	118883380	118883721	342	5	0.0317975	Distal Intergenic	118859349	118868903	9555	2	uc007hea.1	-14477	ENSMUSG00000028630	Dyrk2	dual-specificity tyrosine-(Y)-phosphorylation regulated kinase 2
306	chr10	120135965	120136140	176	3	0.0662752	Distal Intergenic	120083608	120112965	29358	2	uc007hes.2	-23000	ENSMUSG00000020228	Helb	helicase (DNA) B
307	chr10	120432210	120432324	115	3	-0.06416	Intron (uc007hfb.1/15364, intron 3 of 4)	120361275	120476935	115661	2	uc007hfb.1	44611	ENSMUSG00000056758	Hmga2	high mobility group AT-hook 2
308	chr10	120553009	120553118	110	3	-0.00973932	Distal Intergenic	120361275	120476935	115661	2	uc011xow.1	-76074	ENSMUSG00000056758	Hmga2	high mobility group AT-hook 2
309	chr10	120984588	120984843	256	3	0.0369503	Distal Intergenic	120923411	120979330	55920	2	uc011xoy.1	-5258	ENSMUSG00000048661	Lemd3	LEM domain containing 3
310	chr10	121149923	121150085	163	3	-0.0210279	Distal Intergenic	121083755	121100642	16888	1	uc007hfk.1	66168	ENSMUSG00000020218	Wif1	Wnt inhibitory factor 1
311	chr10	121393825	121394013	189	3	-0.0186933	Intron (uc007hfo.1/75612, intron 13 of 13)	121365090	121397245	32156	1	uc007hfo.1	28735	ENSMUSG00000034707	Gns	glucosamine (N-acetyl)-6-sulfatase
312	chr10	121506709	121506880	172	4	-0.101986	Distal Intergenic	121410350	121476250	65901	2	uc007hfs.2	-30459	ENSMUSG00000025795	Rassf3	Ras association (RalGDS/AF-6) domain family member 3
313	chr10	121615918	121616150	233	4	0.000128093	Intron (uc007hfv.1/73192, intron 5 of 24)	121587380	121626316	38937	2	uc007hfv.1	10166	ENSMUSG00000034667	Xpot	exportin, tRNA (nuclear export receptor for tRNAs)
314	chr10	121641732	121641749	18	3	0.00358288	Promoter (<=1kb)	121641701	121693914	52214	1	uc007hfw.1	31	ENSMUSG00000047642	D930020B18Rik	RIKEN cDNA D930020B18 gene
315	chr10	121792006	121792041	36	3	0.00955834	Intron (uc007hga.2/117600, intron 6 of 6)	121780991	121807104	26114	2	uc007hga.2	15063	ENSMUSG00000020121	Srgap1	SLIT-ROBO Rho GTPase activating protein 1
316	chr10	121870411	121870608	198	4	-0.0120525	Exon (uc007hgb.2/117600, exon 5 of 22)	121780991	122047315	266325	2	uc007hgb.2	176707	ENSMUSG00000020121	Srgap1	SLIT-ROBO Rho GTPase activating protein 1
317	chr10	121912677	121912867	191	3	0.016	Intron (uc007hgb.2/117600, intron 3 of 21)	121780991	122047315	266325	2	uc007hgb.2	134448	ENSMUSG00000020121	Srgap1	SLIT-ROBO Rho GTPase activating protein 1
318	chr10	123230621	123230779	159	3	0.0430343	Distal Intergenic	123264076	123741204	477129	1	uc007hgu.2	-33297	ENSMUSG00000044071	Fam19a2	family with sequence similarity 19, member A2
319	chr10	123398367	123398496	130	3	0.0722699	Intron (uc007hgu.2/268354, intron 1 of 5)	123264076	123741204	477129	1	uc007hgu.2	134291	ENSMUSG00000044071	Fam19a2	family with sequence similarity 19, member A2
320	chr10	124716815	124749578	32764	3	0.00151176	Distal Intergenic	124469074	124524488	55415	1	uc011xpg.1	247741	ENSMUSG00000112364	4930503E24Rik	eukaryotic translation initiation factor 3, subunit I pseudogene
321	chr10	125283578	125283818	241	3	0.0357597	Intron (uc007hgx.1/20503, intron 3 of 5)	125227485	125308873	81389	2	uc007hgx.1	25055	ENSMUSG00000020102	Slc16a7	solute carrier family 16 (monocarboxylic acid transporters), member 7
322	chr10	127340411	127340598	188	4	0.00636602	Promoter (<=1kb)	127329882	127341579	11698	2	uc007hjf.1	981	ENSMUSG00000025407	Gli1	GLI-Kruppel family member GLI1
323	chr10	127574278	127574474	197	3	0.0119646	Exon (uc007hjx.2/16971, exon 27 of 89)	127538157	127621148	82992	2	uc007hjx.2	46674	ENSMUSG00000040249	Lrp1	low density lipoprotein receptor-related protein 1
324	chr10	127742484	127742839	356	6	0.00713294	Promoter (2-3kb)	127739538	127747349	7812	1	uc007hkl.2	2946	ENSMUSG00000044617	Zbtb39	zinc finger and BTB domain containing 39
325	chr10	127750329	127750532	204	4	0.0299459	Promoter (1-2kb)	127749602	127751798	2197	2	uc007hkm.1	1266	ENSMUSG00000058396	Gpr182	G protein-coupled receptor 182
326	chr10	128051961	128052104	144	3	-0.0158122	Distal Intergenic	128058982	128077254	18273	1	uc007hld.1	-6878	ENSMUSG00000071072	Ptges3	prostaglandin E synthase 3
327	chr10	128474403	128474557	155	3	-0.0387402	Exon (uc007hmw.2/68094, exon 13 of 28)	128459236	128490174	30939	1	uc007hmw.2	15167	ENSMUSG00000025369	Smarcc2	SWI/SNF related, matrix associated, actin dependent regulator of chromatin, subfamily c, member 2
328	chr11	3998258	3998483	226	3	-0.061373	Exon (uc007hub.2/53897, exon 4 of 4)	3983636	3999328	15693	1	uc007hub.2	14622	ENSMUSG00000049721	Gal3st1	galactose-3-O-sulfotransferase 1
329	chr11	4260462	4261963	1502	3	-0.0674279	Promoter (2-3kb)	4257568	4272514	14947	1	uc007hut.1	2894	ENSMUSG00000034394	Lif	leukemia inhibitory factor
330	chr11	4534801	4534931	131	5	0.0385576	Intron (uc007hux.1/74302, intron 1 of 17)	4480868	4594815	113948	2	uc007hux.1	59884	ENSMUSG00000034354	Mtmr3	myotubularin related protein 3
331	chr11	5041568	5041740	173	3	-0.00144337	Exon (uc007hvn.2/11764, exon 23 of 23)	4947521	5042794	95274	1	uc007hvn.2	94047	ENSMUSG00000009090	Ap1b1	adaptor protein complex AP-1, beta 1 subunit
332	chr11	5059326	5059679	354	3	0.0138494	Promoter (1-2kb)	5058128	5060383	2256	1	uc007hvs.1	1198	ENSMUSG00000034209	Rasl10a	RAS-like, family 10, member A
333	chr11	5717479	5717732	254	6	0.00776462	Exon (uc007hwu.1/72046, exon 6 of 6)	5713417	5741176	27760	2	uc007hwu.1	23444	ENSMUSG00000049680	Urgcp	upregulator of cell proliferation
334	chr11	6065505	6065594	90	4	0.0167753	Promoter (<=1kb)	5969642	6065748	96107	2	uc007hxr.3	154	ENSMUSG00000057897	Camk2b	calcium/calmodulin-dependent protein kinase II, beta
335	chr11	6598964	6599212	249	8	0.03985	Exon (uc007hyy.1/192950, exon 3 of 8)	6597823	6606054	8232	2	uc007hyy.1	6842	ENSMUSG00000041073	Nacad	NAC alpha domain containing
336	chr11	6899408	6899604	197	3	0.0426223	Distal Intergenic	7063489	7178506	115018	1	uc007hzf.2	-163885	ENSMUSG00000020431	Adcy1	adenylate cyclase 1
337	chr11	7213514	7213608	95	3	0.00786389	Promoter (<=1kb)	7206086	7213923	7838	2	uc007hzi.3	315	ENSMUSG00000020427	Igfbp3	insulin-like growth factor binding protein 3
338	chr11	7213661	7213725	65	4	0.0134406	Promoter (<=1kb)	7206086	7213923	7838	2	uc007hzi.3	198	ENSMUSG00000020427	Igfbp3	insulin-like growth factor binding protein 3
339	chr11	7681507	7681663	157	3	0.0155077	Distal Intergenic	7206086	7213923	7838	2	uc007hzi.3	-467584	ENSMUSG00000020427	Igfbp3	insulin-like growth factor binding protein 3
340	chr11	8727245	8727341	97	3	0.0102273	Distal Intergenic	8431652	8664535	232884	2	uc007hzk.1	-62710	ENSMUSG00000020422	Tns3	tensin 3
341	chr11	11893008	11893123	116	3	-0.0122085	Intron (uc007iax.2/13195, intron 1 of 14)	11814101	11898144	84044	2	uc007iax.2	5021	ENSMUSG00000020182	Ddc	dopa decarboxylase
342	chr11	18357191	18398746	41556	4	-0.0356641	Distal Intergenic	18095986	18103385	7400	1	uc056yjw.1	261205	ENSMUSG00000085453	Gm12018	predicted gene 12018
343	chr11	19950891	19951076	186	4	-0.0817614	Intron (uc007icq.1/114716, intron 1 of 4)	19924442	20019086	94645	1	uc007icq.1	26449	ENSMUSG00000045671	Spred2	sprouty-related, EVH1 domain containing 2
344	chr11	19961673	19961874	202	3	-0.0664996	Intron (uc007icq.1/114716, intron 1 of 4)	19924442	20019086	94645	1	uc007icq.1	37231	ENSMUSG00000045671	Spred2	sprouty-related, EVH1 domain containing 2
345	chr11	19965179	19965486	308	4	-0.026637	Intron (uc007icq.1/114716, intron 1 of 4)	19924442	20019086	94645	1	uc007icq.1	40737	ENSMUSG00000045671	Spred2	sprouty-related, EVH1 domain containing 2
346	chr11	21370478	21370716	239	3	-0.0121158	Promoter (<=1kb)	21321126	21370629	49504	2	uc007ids.4	0	ENSMUSG00000001891	Ugp2	UDP-glucose pyrophosphorylase 2
347	chr11	21993748	21993872	125	3	-0.0230183	Downstream (<1kb)	21994764	22001651	6888	2	uc007idy.1	7779	ENSMUSG00000005917	Otx1	orthodenticle homeobox 1
348	chr11	22972010	22972174	165	5	0.0491298	5' UTR	22899728	22978996	79269	2	uc007iek.1	6822	ENSMUSG00000051355	Commd1	COMM domain containing 1
349	chr11	23770482	23770735	254	5	-0.0091666	Promoter (<=1kb)	23741729	23770970	29242	2	uc007ifo.1	235	ENSMUSG00000020275	Rel	reticuloendotheliosis oncogene
350	chr11	24305230	24305484	255	5	0.0599477	Distal Intergenic	24481909	24569951	88043	1	uc029rkx.1	-176425	ENSMUSG00000086892	4933430M04Rik	RIKEN cDNA 4933430M04 gene
351	chr11	30572773	30572980	208	3	0.0907558	Intron (uc007ihw.1/75572, intron 3 of 3)	30505992	30649396	143405	2	uc007ihw.1	76416	ENSMUSG00000060923	Acyp2	acylphosphatase 2, muscle type
352	chr11	31371475	31371545	71	4	-0.0426586	Promoter (1-2kb)	31359441	31370061	10621	2	uc007iik.1	-1414	ENSMUSG00000020303	Stc2	stanniocalcin 2
353	chr11	31802183	31802338	156	3	0.0176321	Exon (uc057kkr.1/414116, exon 3 of 5)	31790081	31824547	34467	2	uc057kkr.1	22209	ENSMUSG00000085772	D630024D03Rik	RIKEN cDNA D630024D03 gene
354	chr11	32184606	32184681	76	3	-0.0359281	Distal Intergenic	32188997	32200279	11283	2	uc007iix.2	15598	ENSMUSG00000020279	Il9r	interleukin 9 receptor
355	chr11	32918580	32918759	180	3	0.00439095	Distal Intergenic	32820376	32824594	4219	2	uc007ikb.2	-93986	ENSMUSG00000020270	Smim23	small integral membrane protein 23
356	chr11	33202415	33202570	156	3	0.00468821	Promoter (1-2kb)	33200752	33203588	2837	2	uc007ikg.2	1018	ENSMUSG00000040610	Tlx3	T cell leukemia, homeobox 3
357	chr11	33204284	33204532	249	6	-0.00439032	Promoter (<=1kb)	33200752	33203588	2837	2	uc007ikg.2	-696	ENSMUSG00000040610	Tlx3	T cell leukemia, homeobox 3
358	chr11	34895687	34895786	100	3	-0.101966	Distal Intergenic	34809185	34833641	24457	2	uc007ilc.2	-62046	ENSMUSG00000069910	Spdl1	spindle apparatus coiled-coil protein 1
359	chr11	41397143	41397393	251	3	0.00145497	Distal Intergenic	41910190	42000714	90525	2	uc007imb.2	603321	ENSMUSG00000020436	Gabrg2	gamma-aminobutyric acid (GABA) A receptor, subunit gamma 2
360	chr11	43425422	43425628	207	3	-0.104731	Promoter (<=1kb)	43420248	43425981	5734	2	uc007imn.2	353	ENSMUSG00000020415	Pttg1	pituitary tumor-transforming gene 1
361	chr11	43652963	43653104	142	3	0.0586504	Distal Intergenic	43681998	43707194	25197	1	uc007imu.3	-28894	ENSMUSG00000044950	Pwwp2a	PWWP domain containing 2A
362	chr11	43957665	43957812	148	3	-0.0334294	Distal Intergenic	43774605	43901237	126633	2	uc007ina.2	-56428	ENSMUSG00000050541	Adra1b	adrenergic receptor, alpha 1b
363	chr11	46237652	46237821	170	3	0.0152909	Promoter (2-3kb)	46235557	46239871	4315	1	uc007ioe.1	2095	ENSMUSG00000048721	Fndc9	fibronectin type III domain containing 9
364	chr11	46299892	46309440	9549	4	0.0257772	Promoter (2-3kb)	46193849	46312358	118510	2	uc007iob.2	2918	ENSMUSG00000020340	Cyfip2	cytoplasmic FMR1 interacting protein 2
365	chr11	49729025	49729207	183	3	-0.00518931	Distal Intergenic	49671497	49712722	41226	2	uc007irb.3	-16303	ENSMUSG00000020362	Cnot6	CCR4-NOT transcription complex, subunit 6
366	chr11	50234594	50234789	196	4	0.00115053	3' UTR	50225335	50235103	9769	1	uc007iry.2	9259	ENSMUSG00000036620	Mgat4b	mannoside acetylglucosaminyltransferase 4, isoenzyme B
367	chr11	50713888	50714089	202	3	-0.0224073	Intron (uc007iso.2/216725, intron 3 of 21)	50602085	50807573	205489	1	uc007iso.2	111803	ENSMUSG00000036545	Adamts2	a disintegrin-like and metallopeptidase (reprolysin type) with thrombospondin type 1 motif, 2
368	chr11	50849664	50849931	268	3	0.0305611	Promoter (<=1kb)	50850685	50852433	1749	1	uc007iss.1	-754	ENSMUSG00000000617	Grm6	glutamate receptor, metabotropic 6
369	chr11	51898825	51898992	168	3	-0.0262175	Distal Intergenic	51813456	51857481	44026	2	uc007iur.1	-41344	ENSMUSG00000020387	Jade2	jade family PHD finger 2
370	chr11	52314272	52314446	175	3	0.0261613	Distal Intergenic	52252283	52283014	30732	2	uc007ivk.2	-31258	ENSMUSG00000000782	Tcf7	transcription factor 7, T cell specific
371	chr11	52503758	52503946	189	3	-0.0826496	Distal Intergenic	52396428	52408723	12296	1	uc007ivo.1	107330	ENSMUSG00000036275	9530068E07Rik	RIKEN cDNA 9530068E07 gene
372	chr11	53041559	53048217	6659	6	-0.00616763	Intron (uc007ivp.1/320027, intron 4 of 15)	52764706	53187347	422642	1	uc007ivp.1	276853	ENSMUSG00000036264	Fstl4	follistatin-like 4
373	chr11	53478769	53479144	376	8	-0.000689081	Promoter (1-2kb)	53476578	53480195	3618	2	uc007iwf.1	1051	ENSMUSG00000044352	Sowaha	sosondowah ankyrin repeat domain family member A
374	chr11	53756195	53756352	158	3	-0.0207696	Distal Intergenic	53763597	53763654	58	2	uc033fvn.1	7302	ENSMUSG00000099153	Mir7671	microRNA 7671
375	chr11	54038123	54038319	197	3	-0.0126022	Distal Intergenic	53983126	54028090	44965	2	uc011xuu.1	-10033	ENSMUSG00000020334	Slc22a4	solute carrier family 22 (organic cation transporter), member 4
376	chr11	54267050	54267330	281	3	0.00462451	Promoter (<=1kb)	54265085	54267279	2195	2	uc007ixn.1	0	ENSMUSG00000018914	Il3	interleukin 3
377	chr11	54848207	54859859	11653	7	-0.0608761	Promoter (<=1kb)	54826868	54860591	33724	2	uc011xux.1	732	ENSMUSG00000020268	Lyrm7	LYR motif containing 7
378	chr11	56165714	56165933	220	3	-0.0438725	Distal Intergenic	56024990	56040987	15998	2	uc007izq.1	-124727	ENSMUSG00000037393	Nmur2	neuromedin U receptor 2
379	chr11	56525185	56525349	165	3	0.0354354	Distal Intergenic	56024990	56040987	15998	2	uc007izq.1	-484198	ENSMUSG00000037393	Nmur2	neuromedin U receptor 2
380	chr11	57012015	57012063	49	3	-0.105603	Promoter (<=1kb)	57011618	57330244	318627	1	uc007izr.3	397	ENSMUSG00000020524	Gria1	glutamate receptor, ionotropic, AMPA1 (alpha 1)
381	chr11	57655656	57655982	327	3	-0.0331057	Intron (uc007jaa.1/171212, intron 1 of 2)	57645442	57726573	81132	1	uc007jaa.1	10214	ENSMUSG00000020520	Galnt10	polypeptide N-acetylgalactosaminyltransferase 10
382	chr11	57827951	57828146	196	4	-0.0161654	Downstream (<1kb)	57828713	57832147	3435	2	uc007jaf.1	4001	ENSMUSG00000037335	Hand1	heart and neural crest derivatives expressed 1
383	chr11	60176868	60176987	120	4	0.00848263	Intron (uc007jfk.1/19377, intron 2 of 5)	60105013	60199195	94183	1	uc007jfk.1	71855	ENSMUSG00000062115	Rai1	retinoic acid induced 1
384	chr11	60189313	60189665	353	4	0.0515789	Exon (uc007jfk.1/19377, exon 3 of 6)	60105013	60199195	94183	1	uc007jfk.1	84300	ENSMUSG00000062115	Rai1	retinoic acid induced 1
385	chr11	60351356	60351564	209	3	-0.0418792	Promoter (1-2kb)	60226714	60352905	126192	2	uc007jfq.1	1341	ENSMUSG00000000538	Tom1l2	target of myb1-like 2 (chicken)
386	chr11	60537991	60538052	62	3	-0.0202298	Promoter (<=1kb)	60537683	60558512	20830	1	uc007jgd.2	308	ENSMUSG00000042650	Alkbh5	alkB homolog 5, RNA demethylase
387	chr11	63711857	63712031	175	4	-0.0215713	Distal Intergenic	63884693	63922284	37592	2	uc007jkn.1	210253	ENSMUSG00000070407	Hs3st3b1	heparan sulfate (glucosamine) 3-O-sulfotransferase 3B1
388	chr11	63923340	63923572	233	5	-0.0429091	Promoter (1-2kb)	63884693	63922284	37592	2	uc007jkn.1	-1056	ENSMUSG00000070407	Hs3st3b1	heparan sulfate (glucosamine) 3-O-sulfotransferase 3B1
389	chr11	64524180	64542957	18778	4	-0.0241068	Distal Intergenic	64433135	64436674	3540	2	uc011xwh.1	-87506	NA	F930015N05Rik	RIKEN cDNA F930015N05 gene
390	chr11	65057303	65057501	199	3	-0.0334803	Promoter (<=1kb)	65002039	65057373	55335	2	uc007jkt.1	0	ENSMUSG00000033389	Arhgap44	Rho GTPase activating protein 44
391	chr11	65162420	65162754	335	3	0.00367677	Promoter (<=1kb)	65051477	65162567	111091	2	uc007jkw.1	0	ENSMUSG00000033389	Arhgap44	Rho GTPase activating protein 44
392	chr11	65273717	65273984	268	4	-0.00571236	Distal Intergenic	65176561	65269989	93429	2	uc011xwi.3	-3728	ENSMUSG00000020542	Myocd	myocardin
393	chr11	67113075	67113265	191	3	-0.0850156	Exon (uc007jlz.1/74184, exon 4 of 4)	67112461	67116841	4381	2	uc007jlz.1	3576	ENSMUSG00000087410	2310065F04Rik	RIKEN cDNA 2310065F04 gene
394	chr11	67229217	67229355	139	3	-0.022795	Distal Intergenic	67237812	67260447	22636	1	uc007jmj.2	-8457	ENSMUSG00000057003	Myh4	myosin, heavy polypeptide 4, skeletal muscle
395	chr11	68385228	68385248	21	4	0.00190822	Promoter (1-2kb)	68209364	68386826	177463	2	uc007jnm.1	1578	ENSMUSG00000020902	Ntn1	netrin 1
396	chr11	68531506	68531716	211	3	0.0988364	3' UTR	68503019	68533219	30201	1	uc007jnq.1	28487	ENSMUSG00000046207	Pik3r6	phosphoinositide-3-kinase regulatory subunit 5
397	chr11	68623662	68623812	151	3	0.00378174	Distal Intergenic	68594055	68597951	3897	1	uc007jnw.2	29607	ENSMUSG00000045915	Ccdc42	coiled-coil domain containing 42
398	chr11	68899281	68901081	1801	3	-0.00865982	Promoter (<=1kb)	68901566	68904534	2969	1	uc007joh.1	-485	ENSMUSG00000060938	Rpl26	ribosomal protein L26
399	chr11	69560275	69560378	104	5	-0.0152217	Promoter (<=1kb)	69554092	69560237	6146	2	uc007jqi.2	-38	ENSMUSG00000003934	Efnb3	ephrin B3
400	chr11	69685814	69685988	175	3	0.015064	Intron (uc007jrg.2/619441, intron 7 of 12)	69682577	69696098	13522	2	uc007jrg.2	10110	ENSMUSG00000018752	Tnfsfm13	tumor necrosis factor (ligand) superfamily, membrane-bound member 13
401	chr11	69880011	69880110	100	3	0.0641542	Promoter (<=1kb)	69878264	69880985	2722	2	uc007jsd.2	875	ENSMUSG00000046731	Kctd11	potassium channel tetramerisation domain containing 11
402	chr11	70686974	70687269	296	3	0.027997	Promoter (<=1kb)	70669463	70688105	18643	2	uc007jwc.2	836	ENSMUSG00000040712	Camta2	calmodulin binding transcription activator 2
403	chr11	71735526	71735691	166	3	-0.0210274	Distal Intergenic	71750703	71789647	38945	1	uc007jxv.2	-15012	ENSMUSG00000020811	Wscd1	WSC domain containing 1
404	chr11	71936195	71936306	112	3	0.0510756	Intron (uc029rmn.1/73816, intron 3 of 4)	71928471	71940122	11652	2	uc029rmn.1	3816	ENSMUSG00000085528	4930401O10Rik	RIKEN cDNA 4930401O10 gene
405	chr11	72411315	72411351	37	3	0.0617237	Promoter (<=1kb)	72390114	72411713	21600	2	uc007jyv.1	362	ENSMUSG00000045667	Smtnl2	smoothelin-like 2
406	chr11	72961329	72961383	55	3	-0.00433323	Promoter (<=1kb)	72961169	72993043	31875	1	uc007jzo.2	160	ENSMUSG00000020788	Atp2a3	ATPase, Ca++ transporting, ubiquitous
407	chr11	72961732	72961909	178	3	0.0118357	Promoter (<=1kb)	72961169	72993043	31875	1	uc007jzo.2	563	ENSMUSG00000020788	Atp2a3	ATPase, Ca++ transporting, ubiquitous
408	chr11	73091412	73091604	193	3	0.031285	Promoter (<=1kb)	73090595	73134834	44240	1	uc007jzx.2	817	ENSMUSG00000005947	Itgae	integrin alpha E, epithelial-associated
409	chr11	73467167	73467294	128	3	0.00564682	Distal Intergenic	73453275	73454210	936	2	uc007kau.1	-12957	ENSMUSG00000072709	Olfr380	olfactory receptor 380
410	chr11	73970361	73970534	174	3	0.000993621	Distal Intergenic	73964610	73965557	948	1	uc007kbh.1	5751	ENSMUSG00000057050	Olfr397	olfactory receptor 397
411	chr11	74124651	74124726	76	3	0.0606441	Distal Intergenic	74121291	74122238	948	1	uc007kbm.1	3360	ENSMUSG00000070380	Olfr401	olfactory receptor 401
412	chr11	74371825	74372074	250	5	0.0168689	Distal Intergenic	74364671	74365609	939	1	uc007kbu.1	7154	ENSMUSG00000058275	Olfr412	olfactory receptor 412
413	chr11	74414304	74414449	146	3	0.0359488	Exon (uc007kbw.1/380711, exon 4 of 16)	74383483	74425271	41789	2	uc007kbw.1	10822	ENSMUSG00000038807	Rap1gap2	RAP1 GTPase activating protein 2
414	chr11	74830377	74830441	65	3	0.0178843	Promoter (<=1kb)	74830924	74845725	14802	1	uc011xzb.1	-483	ENSMUSG00000000282	Mnt	max binding protein
415	chr11	74871112	74871316	205	3	0.0160236	Intron (uc007kck.1/97761, intron 2 of 22)	74849264	74897080	47817	2	uc007kck.1	25764	ENSMUSG00000038351	Sgsm2	small G protein signaling modulator 2
416	chr11	75152844	75153027	184	3	-0.0120749	Intron (uc007kcz.1/103677, intron 15 of 18)	74925872	75164448	238577	1	uc007kcz.1	226972	ENSMUSG00000038290	Smg6	Smg-6 homolog, nonsense mediated mRNA decay factor (C. elegans)
417	chr11	75166542	75166651	110	4	-0.0339239	Promoter (1-2kb)	75164565	75168152	3588	2	uc007kdc.1	1501	ENSMUSG00000043099	Hic1	hypermethylated in cancer 1
418	chr11	75166676	75166835	160	5	0.0217109	Promoter (1-2kb)	75164565	75168152	3588	2	uc007kdc.1	1317	ENSMUSG00000043099	Hic1	hypermethylated in cancer 1
419	chr11	75569149	75569235	87	4	0.0521366	3' UTR	75531694	75577572	45879	1	uc007keb.2	37455	ENSMUSG00000038178	Slc43a2	solute carrier family 43, member 2
420	chr11	75795552	75795734	183	6	-0.000161881	Promoter (<=1kb)	75768270	75796060	27791	2	uc007kev.3	326	ENSMUSG00000020848	Doc2b	double C2, beta
421	chr11	76125700	76125931	232	3	-0.0480907	Intron (uc007kfa.1/68299, intron 7 of 21)	76120987	76243699	122713	2	uc007kfc.2	117768	ENSMUSG00000017286	Glod4	glyoxalase domain containing 4
422	chr11	76622362	76622565	204	5	-0.0111741	Distal Intergenic	76416732	76577739	161008	2	uc007kfu.2	-44623	ENSMUSG00000017631	Abr	active BCR-related gene
423	chr11	77844565	77844745	181	3	-0.0200759	Intron (uc007khg.2/360013, intron 27 of 39)	77777235	77865988	88754	1	uc007khg.2	67330	ENSMUSG00000000631	Myo18a	myosin XVIIIA
424	chr11	77850228	77850326	99	3	0.0336483	Exon (uc007khg.2/360013, exon 35 of 40)	77777235	77865988	88754	1	uc007khg.2	72993	ENSMUSG00000000631	Myo18a	myosin XVIIIA
425	chr11	77855581	77855676	96	3	-0.0340182	Intron (uc007khg.2/360013, intron 38 of 39)	77777235	77865988	88754	1	uc007khg.2	78346	ENSMUSG00000000631	Myo18a	myosin XVIIIA
426	chr11	77946298	77946414	117	3	0.0101047	Intron (uc007khn.2/20370, intron 1 of 3)	77930839	77964091	33253	1	uc007khn.2	15459	ENSMUSG00000000632	Sez6	seizure related gene 6
427	chr11	78497051	78497191	141	4	-0.0041106	Promoter (<=1kb)	78472330	78497754	25425	2	uc007kji.2	563	ENSMUSG00000050132	Sarm1	sterile alpha and HEAT/Armadillo motif containing 1
428	chr11	79129683	79129815	133	4	-0.0655053	Intron (uc033fyo.1/16706, intron 1 of 17)	79014801	79146354	131554	2	uc033fyo.1	16539	ENSMUSG00000018334	Ksr1	kinase suppressor of ras 1
429	chr11	79207846	79208019	174	4	0.100044	Distal Intergenic	79239382	79243575	4194	2	uc007kkh.1	35556	ENSMUSG00000017677	Wsb1	WD repeat and SOCS box-containing 1
430	chr11	79712810	79712958	149	4	0.0447837	Promoter (<=1kb)	79711969	79712034	66	1	uc011yan.1	841	ENSMUSG00000065395	Mir193a	microRNA 193a
431	chr11	79837668	79837793	126	3	-0.0517585	Distal Intergenic	79933956	79946526	12571	2	uc007kla.1	108733	ENSMUSG00000035575	Utp6	UTP6 small subunit processome component
432	chr11	82388296	82388544	249	7	-0.00169956	Promoter (<=1kb)	82388900	82446361	57462	1	uc007kmv.2	-356	ENSMUSG00000020701	Tmem132e	transmembrane protein 132E
433	chr11	83419280	83419531	252	6	-0.0297876	3' UTR	83409317	83421038	11722	1	uc007kov.1	9963	ENSMUSG00000020684	Rasl10b	RAS-like, family 10, member B
434	chr11	83462694	83462729	36	3	-0.00948443	Promoter (<=1kb)	83440768	83463040	22273	2	uc007kpa.2	311	ENSMUSG00000020682	Mmp28	matrix metallopeptidase 28 (epilysin)
435	chr11	83864101	83864262	162	3	-0.00243773	Exon (uc007kpx.2/21410, exon 4 of 9)	83850869	83905917	55049	1	uc007kpx.2	13232	ENSMUSG00000020679	Hnf1b	HNF1 homeobox B
436	chr11	85227438	85227618	181	3	0.0772571	Intron (uc007krj.2/66884, intron 1 of 12)	85191308	85235120	43813	2	uc007krj.2	7502	ENSMUSG00000018481	Appbp2	amyloid beta precursor protein (cytoplasmic tail) binding protein 2
437	chr11	85829424	85829744	321	7	0.0186646	Promoter (2-3kb)	85791660	85832388	40729	2	uc007krx.2	2644	ENSMUSG00000087013	2610027K06Rik	RIKEN cDNA 2610027K06 gene
438	chr11	85837143	85837380	238	6	0.02044	Exon (uc007ksb.1/21385, exon 5 of 7)	85832615	85841948	9334	1	uc007ksb.1	4528	ENSMUSG00000000093	Tbx2	T-box 2
439	chr11	86101078	86101404	327	3	0.0267451	Intron (uc007ksf.2/237911, intron 16 of 19)	86058136	86201193	143058	2	uc007ksf.2	99789	ENSMUSG00000034329	Brip1	BRCA1 interacting protein C-terminal helicase 1
440	chr11	86200948	86200982	35	3	0.0108673	Promoter (<=1kb)	86058136	86201193	143058	2	uc007ksf.2	211	ENSMUSG00000034329	Brip1	BRCA1 interacting protein C-terminal helicase 1
441	chr11	88455666	88455803	138	4	0.0813002	Intron (uc007kvl.2/76626, intron 7 of 13)	88339382	88718267	378886	2	uc007kvl.2	262464	ENSMUSG00000069769	Msi2	musashi RNA-binding protein 2
442	chr11	88534437	88534524	88	3	0.011469	Intron (uc007kvl.2/76626, intron 6 of 13)	88339382	88718267	378886	2	uc007kvl.2	183743	ENSMUSG00000069769	Msi2	musashi RNA-binding protein 2
443	chr11	88686069	88686256	188	3	0.0906276	3' UTR	88339382	88718267	378886	2	uc007kvl.2	32011	ENSMUSG00000069769	Msi2	musashi RNA-binding protein 2
444	chr11	88826964	88827069	106	3	-0.041834	Distal Intergenic	88830792	88851512	20721	2	uc007kvu.2	24443	ENSMUSG00000018428	Akap1	A kinase (PRKA) anchor protein 1
445	chr11	93785558	93785804	247	3	-0.014501	Distal Intergenic	93859243	93885766	26524	2	uc007kxk.1	99962	ENSMUSG00000054079	Utp18	UTP18 small subunit processome component
446	chr11	94345974	94346236	263	6	0.026113	Exon (uc007kym.1/76408, exon 30 of 31)	94343295	94392976	49682	2	uc007kym.1	46740	ENSMUSG00000020865	Abcc3	ATP-binding cassette, sub-family C (CFTR/MRP), member 3
447	chr11	95032477	95032667	191	3	-0.0460339	Exon (uc007kzu.2/18604, exon 3 of 11)	95026258	95041371	15114	2	uc007kzu.2	8704	ENSMUSG00000038967	Pdk2	pyruvate dehydrogenase kinase, isoenzyme 2
448	chr11	95082879	95082991	113	3	0.0440562	Distal Intergenic	95044475	95076811	32337	2	uc007kzx.2	-6068	ENSMUSG00000001507	Itga3	integrin alpha 3
449	chr11	95210602	95210747	146	3	-0.0300345	Distal Intergenic	95261529	95269262	7734	1	uc007lac.2	-50782	ENSMUSG00000020872	Tac4	tachykinin 4
450	chr11	95571762	95571935	174	3	0.0547291	Exon (uc007lam.3/18053, exon 5 of 6)	95568818	95587698	18881	2	uc007lam.3	15763	ENSMUSG00000000120	Ngfr	nerve growth factor receptor (TNFR superfamily, member 16)
451	chr11	95717383	95717496	114	3	-0.0663716	Intron (uc007lap.1/237928, intron 1 of 6)	95713008	95835115	122108	1	uc007lap.1	4375	ENSMUSG00000050860	Phospho1	phosphatase, orphan 1
452	chr11	95796656	95796735	80	3	0.0100043	Intron (uc007lap.1/237928, intron 5 of 6)	95713008	95835115	122108	1	uc007lap.1	83648	ENSMUSG00000050860	Phospho1	phosphatase, orphan 1
453	chr11	95830567	95830631	65	5	0.0363289	3' UTR	95713008	95835115	122108	1	uc007lap.1	117559	ENSMUSG00000050860	Phospho1	phosphatase, orphan 1
454	chr11	96265106	96265169	64	3	0.0693891	Promoter (<=1kb)	96265164	96265265	102	1	uc011ydf.1	0	ENSMUSG00000065546	Mir196a-1	microRNA 196a-1
455	chr11	96272481	96272598	118	3	0.00226162	Promoter (1-2kb)	96271330	96276595	5266	1	uc007lbn.2	1151	ENSMUSG00000020875	Hoxb9	homeobox B9
456	chr11	96277762	96277952	191	3	-0.00679913	Distal Intergenic	96281905	96285315	3411	1	uc007lbp.1	-3953	ENSMUSG00000056648	Hoxb8	homeobox B8
457	chr11	96345654	96345821	168	12	0.0538401	Exon (uc007lbw.1/15410, exon 4 of 4)	96323126	96347930	24805	1	uc007lbw.1	22528	ENSMUSG00000048763	Hoxb3	homeobox B3
458	chr11	96610404	96610544	141	3	0.00240968	Intron (uc007lcd.2/78473, intron 4 of 5)	96464591	96704431	239841	1	uc007lcd.2	145813	ENSMUSG00000057058	Skap1	src family associated phosphoprotein 1
459	chr11	96671969	96673973	2005	4	0.0184151	Intron (uc007lcd.2/78473, intron 4 of 5)	96464591	96704431	239841	1	uc007lcd.2	207378	ENSMUSG00000057058	Skap1	src family associated phosphoprotein 1
460	chr11	96762149	96762227	79	3	-0.0344639	Distal Intergenic	96767549	96777555	10007	2	uc007lci.2	15328	ENSMUSG00000020876	Snx11	sorting nexin 11
461	chr11	96850063	96850163	101	3	-0.0185004	Promoter (<=1kb)	96849876	96861203	11328	1	uc007lcu.2	187	ENSMUSG00000018672	Copz2	coatomer protein complex, subunit zeta 2
462	chr11	96862151	96862239	89	3	0.0255367	Distal Intergenic	96850393	96850465	73	1	uc011ydo.1	11758	ENSMUSG00000065515	Mir152	microRNA 152
463	chr11	96997365	96997411	47	3	-0.0433692	Distal Intergenic	97013569	97024738	11170	1	uc007ldh.2	-16158	ENSMUSG00000038560	Sp6	trans-acting transcription factor 6
464	chr11	97309615	97309802	188	3	0.0364964	Distal Intergenic	97315716	97329920	14205	1	uc007ldx.2	-5914	ENSMUSG00000018882	Mrpl45	mitochondrial ribosomal protein L45
465	chr11	97500458	97500477	20	3	0.0337859	Exon (uc007lec.1/58996, exon 19 of 19)	97450160	97502400	52241	1	uc007lec.1	50298	ENSMUSG00000049807	Arhgap23	Rho GTPase activating protein 23
466	chr11	97627864	97628006	143	3	-0.0492151	Promoter (1-2kb)	97627387	97629716	2330	2	uc007leg.1	1710	ENSMUSG00000043439	Epop	elongin BC and polycomb repressive complex 2 associated protein
467	chr11	98447223	98447374	152	5	0.0118888	Promoter (<=1kb)	98446834	98455373	8540	1	uc007lgk.1	389	ENSMUSG00000019312	Grb7	growth factor receptor bound protein 7
468	chr11	98511073	98511131	59	4	-0.00847741	Intron (uc007lgm.1/22780, intron 3 of 7)	98464693	98546031	81339	2	uc007lgm.1	34900	ENSMUSG00000018168	Ikzf3	IKAROS family zinc finger 3
469	chr11	100133018	100140283	7266	6	-0.033211	Promoter (<=1kb)	100131759	100135949	4191	2	uc007lkk.2	0	ENSMUSG00000054146	Krt15	keratin 15
470	chr11	100396870	100396987	118	3	0.00501696	Promoter (<=1kb)	100368856	100397790	28935	2	uc007lkz.2	803	ENSMUSG00000001552	Jup	junction plakoglobin
471	chr11	100759732	100759792	61	4	-0.0904399	Promoter (<=1kb)	100740378	100759778	19401	2	uc007lmf.2	0	ENSMUSG00000035355	Kcnh4	potassium voltage-gated channel, subfamily H (eag-related), member 4
472	chr11	100841249	100841433	185	3	0.095069	Intron (uc007lmj.2/20851, intron 1 of 18)	100780731	100850585	69855	2	uc007lmj.2	9152	ENSMUSG00000020919	Stat5b	signal transducer and activator of transcription 5B
473	chr11	101095993	101103603	7611	6	-0.00816952	Promoter (<=1kb)	101096322	101099755	3434	2	uc011yfi.1	0	ENSMUSG00000017802	Retreg3	reticulophagy regulator family member 3
474	chr11	101143704	101143866	163	3	-0.0578907	Distal Intergenic	101155884	101161787	5904	1	uc007lnm.2	-12018	ENSMUSG00000045007	Tubg2	tubulin, gamma 2
475	chr11	101893708	101893785	78	3	0.0255562	Promoter (<=1kb)	101877510	101894354	16845	2	uc007lpx.1	569	ENSMUSG00000001493	Meox1	mesenchyme homeobox 1
476	chr11	102204947	102205392	446	5	0.0146114	Exon (uc007lqu.1/15184, exon 9 of 27)	102195747	102230172	34426	2	uc007lqu.1	24780	ENSMUSG00000008855	Hdac5	histone deacetylase 5
477	chr11	102399107	102399276	170	3	0.0458237	Promoter (<=1kb)	102399167	102402939	3773	1	uc007lrs.3	0	ENSMUSG00000006575	Rundc3a	RUN domain containing 3A
478	chr11	102666311	102666449	139	10	0.0778192	Promoter (<=1kb)	102665585	102682238	16654	1	uc011yfv.2	726	ENSMUSG00000051455	Meioc	meiosis specific with coiled-coil domain
479	chr11	102946314	102948484	2171	6	-0.00854246	Promoter (<=1kb)	102939264	102946461	7198	2	uc007lsz.2	0	ENSMUSG00000045532	C1ql1	complement component 1, q subcomponent-like 1
480	chr11	103262555	103262794	240	3	-0.0438305	Intron (uc007lua.1/53859, intron 1 of 15)	103219764	103267401	47638	2	uc007lua.1	4607	ENSMUSG00000020941	Map3k14	mitogen-activated protein kinase kinase kinase 14
481	chr11	103340245	103340390	146	6	0.0712825	Exon (uc007lud.2/544817, exon 2 of 16)	103331484	103344702	13219	2	uc007lud.2	4312	ENSMUSG00000034255	Arhgap27	Rho GTPase activating protein 27
482	chr11	103360808	103360903	96	4	-0.0115214	Promoter (2-3kb)	103331484	103363692	32209	2	uc029roj.1	2789	ENSMUSG00000034255	Arhgap27	Rho GTPase activating protein 27
483	chr11	103362841	103363081	241	4	-0.00848492	Promoter (<=1kb)	103331484	103363692	32209	2	uc029roj.1	611	ENSMUSG00000034255	Arhgap27	Rho GTPase activating protein 27
484	chr11	103735532	103737255	1724	3	-0.0558926	Intron (uc007lvr.1/22412, intron 1 of 3)	103727363	103749821	22459	2	uc007lvr.1	12566	ENSMUSG00000018486	Wnt9b	wingless-type MMTV integration site family, member 9B
485	chr11	103773830	103774063	234	3	0.000453386	Promoter (<=1kb)	103774175	103818021	43847	1	uc007lvs.2	-112	ENSMUSG00000000125	Wnt3	wingless-type MMTV integration site family, member 3
486	chr11	104132262	104132444	183	5	-0.00838223	Promoter (<=1kb)	104132781	104175523	42743	1	uc007lvz.2	-337	ENSMUSG00000018634	Crhr1	corticotropin releasing hormone receptor 1
487	chr11	104302256	104302428	173	3	-0.0207789	Exon (uc007lwf.3/17762, exon 4 of 10)	104231436	104332090	100655	1	uc007lwf.3	70820	ENSMUSG00000018411	Mapt	microtubule-associated protein tau
488	chr11	104318117	104318236	120	3	-0.0633688	Exon (uc007lwg.3/17762, exon 9 of 12)	104231436	104332090	100655	1	uc007lwf.3	86681	ENSMUSG00000018411	Mapt	microtubule-associated protein tau
489	chr11	105378123	105378248	126	3	0.0190491	Intron (uc007lxk.1/uc007lxk.1, intron 1 of 3)	105360798	105456735	95938	2	uc007lxj.2	78487	ENSMUSG00000078627	2020-03-10	membrane-associated ring finger (C3HC4) 10
490	chr11	106066778	106066944	167	3	0.0370099	Promoter (<=1kb)	106066107	106073612	7506	1	uc007lyb.1	671	ENSMUSG00000001983	Taco1	translational activator of mitochondrially encoded cytochrome c oxidase I
491	chr11	106724174	106724356	183	3	-0.0272388	Intron (uc057bak.1/18613, intron 1 of 15)	106661797	106750628	88832	2	uc057bak.1	26272	ENSMUSG00000020717	Pecam1	platelet/endothelial cell adhesion molecule 1
492	chr11	107025479	107025637	159	3	0.0346422	Promoter (2-3kb)	107028223	107030443	2221	1	uc007mab.3	-2586	ENSMUSG00000078607	1810010H24Rik	RIKEN cDNA 1810010H24 gene
493	chr11	107052516	107058388	5873	3	-0.0183298	Exon (uc007mac.1/207165, exon 20 of 28)	107033081	107131922	98842	2	uc007mac.1	73534	ENSMUSG00000040481	Bptf	bromodomain PHD finger transcription factor
494	chr11	107376408	107376635	228	6	0.0538222	Intron (uc007mal.1/71795, intron 1 of 9)	107207892	107470720	262829	2	uc007mal.1	94085	ENSMUSG00000040430	Pitpnc1	phosphatidylinositol transfer protein, cytoplasmic 1
495	chr11	107631130	107631251	122	3	0.0267804	Intron (uc007mau.1/78455, intron 17 of 29)	107547960	107672287	124328	1	uc007mau.1	83170	ENSMUSG00000020721	Helz	helicase with zinc finger domain
496	chr11	107651930	107652096	167	3	-0.0298251	Intron (uc007mau.1/78455, intron 23 of 29)	107547960	107672287	124328	1	uc007mau.1	103970	ENSMUSG00000020721	Helz	helicase with zinc finger domain
497	chr11	107813012	107813202	191	5	-0.00785927	Distal Intergenic	107734780	107794464	59685	2	uc007maz.1	-18548	ENSMUSG00000020723	Cacng4	calcium channel, voltage-dependent, gamma subunit 4
498	chr11	107893651	107905652	12002	7	-0.044634	Intron (uc007mbb.1/140723, intron 1 of 5)	107874605	107911362	36758	2	uc007mbb.1	5710	ENSMUSG00000040373	Cacng5	calcium channel, voltage-dependent, gamma subunit 5
499	chr11	108921218	108921694	477	3	0.0201535	Promoter (<=1kb)	108920349	108950783	30435	1	uc007mbu.3	869	ENSMUSG00000000142	Axin2	axin 2
500	chr11	109268923	109269167	245	4	0.0937287	Exon (uc007mbx.1/19739, exon 8 of 19)	109225355	109298181	72827	2	uc007mbx.1	29014	ENSMUSG00000020599	Rgs9	regulator of G-protein signaling 9
501	chr11	109517318	109517513	196	4	-0.0104267	Exon (uc007mcn.2/74008, exon 5 of 14)	109473374	109573330	99957	1	uc007mcn.2	43944	ENSMUSG00000020604	Arsg	arylsulfatase G
502	chr11	113192393	113198372	5980	4	-0.00979461	Intron (uc007mei.2/72386, intron 1 of 2)	113043906	113201838	157933	2	uc007mei.2	3466	ENSMUSG00000087259	2610035D17Rik	RIKEN cDNA 2610035D17 gene
503	chr11	113254978	113255116	139	3	-0.0657124	Intron (uc007mek.2/69806, intron 8 of 11)	113244854	113565815	320962	2	uc007mek.2	310699	ENSMUSG00000041654	Slc39a11	solute carrier family 39 (metal ion transporter), member 11
504	chr11	113504691	113506814	2124	7	-0.0532681	Intron (uc007mek.2/69806, intron 5 of 11)	113244854	113565815	320962	2	uc007mek.2	59001	ENSMUSG00000041654	Slc39a11	solute carrier family 39 (metal ion transporter), member 11
505	chr11	113517005	113517202	198	3	-0.0626194	Intron (uc007mek.2/69806, intron 5 of 11)	113244854	113565815	320962	2	uc007mek.2	48613	ENSMUSG00000041654	Slc39a11	solute carrier family 39 (metal ion transporter), member 11
506	chr11	113802796	113802874	79	4	0.0449963	Intron (uc007mfd.1/237979, intron 7 of 12)	113780790	113826219	45430	2	uc007mfd.1	23345	ENSMUSG00000041592	Sdk2	sidekick cell adhesion molecule 2
507	chr11	113829989	113830127	139	4	-0.0174896	Exon (uc007mfe.1/237979, exon 29 of 45)	113780790	114065951	285162	2	uc007mfe.1	235824	ENSMUSG00000041592	Sdk2	sidekick cell adhesion molecule 2
508	chr11	114062659	114062791	133	3	-0.066708	Intron (uc007mfe.1/237979, intron 1 of 44)	113780790	114065951	285162	2	uc007mfe.1	3160	ENSMUSG00000041592	Sdk2	sidekick cell adhesion molecule 2
509	chr11	114667437	114667517	81	3	0.0273826	Promoter (1-2kb)	114668543	114672331	3789	1	uc007mfk.1	-1026	ENSMUSG00000057322	Rpl38	ribosomal protein L38
[truncated: 2,502 more rows]
